# Supplementary material for: Feto-maternal cholesterol transport regulated by β-Klotho–FGF15 axis is essential for fetal growth
Source: Life Sci Alliance. 2023 Aug 4;6(10):e202301916. doi: 10.26508/lsa.202301916 (PMC10403640; doi:10.26508/lsa.202301916)
Supplement: Supplementary file 1 [file LSA-2023-01916_SdataF1.xlsx]

## Sheet: Fig.1A
Fig. 1A
Group	Group	embryo size
1	β-kl+/+	6487.35
1	β-kl+/+	7745.39
1	β-kl+/+	5794.32
1	β-kl+/+	5570.76
1	β-kl+/+	6482.3
1	β-kl+/+	4621.48
1	β-kl+/+	4961.76
1	β-kl+/+	7274.99
1	β-kl+/+	6228.06
1	β-kl+/+	4702.47
1	β-kl+/+	5391.99
1	β-kl+/+	8759.78
1	β-kl+/+	7840.28
2	β-kl+/-	5984.85
2	β-kl+/-	6212.39
2	β-kl+/-	10776.3
2	β-kl+/-	10319.1
2	β-kl+/-	6005.05
2	β-kl+/-	5654.09
2	β-kl+/-	5292.16
2	β-kl+/-	7038.41
2	β-kl+/-	6938.8
2	β-kl+/-	5120.25
2	β-kl+/-	6843.49
2	β-kl+/-	7443.15
2	β-kl+/-	7377.37
2	β-kl+/-	6103.27
2	β-kl+/-	4447.41
2	β-kl+/-	5961.94
2	β-kl+/-	5165.01
2	β-kl+/-	6287.1
2	β-kl+/-	5629.72
2	β-kl+/-	6496.83
2	β-kl+/-	7512.95
2	β-kl+/-	7199.33
2	β-kl+/-	6433.3
2	β-kl+/-	5504.11
2	β-kl+/-	6101.71
3	β-kl-/-	5658.67
3	β-kl-/-	6906.85
3	β-kl-/-	6865.69
3	β-kl-/-	6612.47
3	β-kl-/-	5926.08
3	β-kl-/-	6646.97
3	β-kl-/-	5062.11
3	β-kl-/-	6705.76
3	β-kl-/-	5429.15
3	β-kl-/-	4792.36
3	β-kl-/-	4449.95
3	β-kl-/-	8787.84
3	β-kl-/-	6579.44

## Sheet: Fig.1B
Fig. 1B
Group	Group	cell number
1	β-kl+/+	40
1	β-kl+/+	34
1	β-kl+/+	21
1	β-kl+/+	28
1	β-kl+/+	33
1	β-kl+/+	18
1	β-kl+/+	22
1	β-kl+/+	35
1	β-kl+/+	22
1	β-kl+/+	29
1	β-kl+/+	17
1	β-kl+/+	44
1	β-kl+/+	40
2	β-kl+/-	22
2	β-kl+/-	32
2	β-kl+/-	51
2	β-kl+/-	47
2	β-kl+/-	35
2	β-kl+/-	35
2	β-kl+/-	29
2	β-kl+/-	30
2	β-kl+/-	24
2	β-kl+/-	22
2	β-kl+/-	46
2	β-kl+/-	38
2	β-kl+/-	25
2	β-kl+/-	17
2	β-kl+/-	19
2	β-kl+/-	19
2	β-kl+/-	31
2	β-kl+/-	26
2	β-kl+/-	29
2	β-kl+/-	37
2	β-kl+/-	35
2	β-kl+/-	29
2	β-kl+/-	38
2	β-kl+/-	30
2	β-kl+/-	43
3	β-kl-/-	25
3	β-kl-/-	28
3	β-kl-/-	33
3	β-kl-/-	33
3	β-kl-/-	25
3	β-kl-/-	36
3	β-kl-/-	20
3	β-kl-/-	36
3	β-kl-/-	33
3	β-kl-/-	18
3	β-kl-/-	16
3	β-kl-/-	41
3	β-kl-/-	34

## Sheet: Fig.1C
Fig. 1C
Group	Genotype	CRL (mm)
1	β-kl+/+	1.841
1	β-kl+/+	3.109
1	β-kl+/+	2.908
1	β-kl+/+	2.969
1	β-kl+/+	3.045
1	β-kl+/+	2.595
1	β-kl+/+	2.998
1	β-kl+/+	2.743
1	β-kl+/+	3.11
2	β-kl+/-	2.999
2	β-kl+/-	2.871
2	β-kl+/-	2.754
2	β-kl+/-	3.011
2	β-kl+/-	2.308
2	β-kl+/-	2.88
2	β-kl+/-	2.956
2	β-kl+/-	2.913
2	β-kl+/-	3.443
2	β-kl+/-	3.3
2	β-kl+/-	3.078
2	β-kl+/-	3.582
3	β-kl-/-	2.655
3	β-kl-/-	2.335
3	β-kl-/-	2.478
3	β-kl-/-	2.339
3	β-kl-/-	2.59
3	β-kl-/-	2.527
3	β-kl-/-	2.478
3	β-kl-/-	3.027
3	β-kl-/-	2.895
2 vs 3	P=	0.043

## Sheet: Fig.1D
Fig. 1D
Group	Genotype	Somite
1	β-kl+/+	17
1	β-kl+/+	25
1	β-kl+/+	25
1	β-kl+/+	25
1	β-kl+/+	22
1	β-kl+/+	21
1	β-kl+/+	24
1	β-kl+/+	22
1	β-kl+/+	25
2	β-kl+/-	23
2	β-kl+/-	23
2	β-kl+/-	24
2	β-kl+/-	25
2	β-kl+/-	19
2	β-kl+/-	22
2	β-kl+/-	24
2	β-kl+/-	23
2	β-kl+/-	26
2	β-kl+/-	24
2	β-kl+/-	24
2	β-kl+/-	26
3	β-kl-/-	22
3	β-kl-/-	20
3	β-kl-/-	22
3	β-kl-/-	22
3	β-kl-/-	25
3	β-kl-/-	22
3	β-kl-/-	23
3	β-kl-/-	26
3	β-kl-/-	25

## Sheet: Fig.1E
Fig. 1E
Group	Genotype	CRL (mm)
1	β-kl+/-	9.028
1	β-kl+/-	9.138
1	β-kl+/-	9.539
1	β-kl+/-	9.314
1	β-kl+/-	9.476
1	β-kl+/-	9.053
1	β-kl+/-	8.474
1	β-kl+/-	7.265
1	β-kl+/-	9.156
1	β-kl+/-	9.317
2	β-kl-/-	8.693
2	β-kl-/-	8.543
2	β-kl-/-	8.828
2	β-kl-/-	7.265
2	β-kl-/-	7.78
2	β-kl-/-	7.096
2	β-kl-/-	8.474
2	β-kl-/-	7.78
2	β-kl-/-	7.096
2	β-kl-/-	8.323
2	β-kl-/-	7.888
2	β-kl-/-	8.206
2	β-kl-/-	8.325
	P=	0.00172

## Sheet: Fig.1F
Fig. 1F
Group	Genotype	BW-5w	BW-6w	BW-7w	BW-8w
1	β-kl+/-	18.4	19.15	20.1	20.9
1	β-kl+/-	21.21	22.12	22.85	24.3
1	β-kl+/-	22.06	24.02	25.03	26.4
1	β-kl+/-	22.24	23.57	25.76	27.42
1	β-kl+/-	18.64	22.37	25.21	27.19
1	β-kl+/-	22.26	24.32	26.82	28.7
1	β-kl+/-	19.79	21.29	22.76	24
1	β-kl+/-	13.47	18.82	20.22	22.63
2	β-kl-/-	14.17	15.73	17.12	17.45
2	β-kl-/-	17.97	19.77	21.47	22.46
2	β-kl-/-	15.38	17.23	17.84	18.82
2	β-kl-/-	15.85	17.84	18.51	18.68
2	β-kl-/-	14.13	18.68	20.91	22.78
2	β-kl-/-	17.79	18.87	20.08	21.1
	P=	0.0149	0.00193	0.00409	0.00301
