# Supplementary material for: Feto-maternal cholesterol transport regulated by β-Klotho–FGF15 axis is essential for fetal growth
Source: Life Sci Alliance. 2023 Aug 4;6(10):e202301916. doi: 10.26508/lsa.202301916 (PMC10403640; doi:10.26508/lsa.202301916)
Supplement: Supplementary file 2 [file LSA-2023-01916_SdataFS1.xlsx]

## Sheet: Fig.S1A
Fig. S1A
Group	Genotype	Sex	CRL (mm)
1	β-kl+/-	male	3.303
1	β-kl+/-	male	3.383
1	β-kl+/-	male	3.221
1	β-kl+/-	male	3.424
1	β-kl+/-	male	3.162
1	β-kl+/-	male	2.904
1	β-kl+/-	male	3.135
1	β-kl+/-	male	2.669
1	β-kl+/-	male	2.917
1	β-kl+/-	female	2.914
1	β-kl+/-	female	3.086
1	β-kl+/-	female	2.842
1	β-kl+/-	female	2.948
1	β-kl+/-	female	3.062
1	β-kl+/-	female	2.23
1	β-kl+/-	female	2.626
1	β-kl+/-	female	3.371
1	β-kl+/-	female	2.898
1	β-kl+/-	female	3.3
1	β-kl+/-	female	2.854
1	β-kl+/-	female	2.792
1	β-kl+/-	female	3.035
1	β-kl+/-	female	2.086
2	β-kl-/-	male	2.708
2	β-kl-/-	male	2.664
2	β-kl-/-	male	2.869
2	β-kl-/-	male	2.298
2	β-kl-/-	male	3.113
2	β-kl-/-	male	2.936
2	β-kl-/-	male	2.418
2	β-kl-/-	male	2.412
2	β-kl-/-	male	2.011
2	β-kl-/-	male	2.91
2	β-kl-/-	male	2.796
2	β-kl-/-	female	2.551
2	β-kl-/-	female	2.972
2	β-kl-/-	female	2.68
2	β-kl-/-	female	2.275
2	β-kl-/-	female	2.862
2	β-kl-/-	female	2.668
2	β-kl-/-	female	2.319
2	β-kl-/-	female	2.196
2	β-kl-/-	female	2.434
2	β-kl-/-	female	2.483
2	β-kl-/-	female	2.436
2	β-kl-/-	female	2.745
2	β-kl-/-	female	2.826
		P=	0.000406

## Sheet: Fig.S1B
Fig. S1B
Group	Genotype	Sex	CRL (mm)
1	β-kl+/-	female	2.914
1	β-kl+/-	female	3.086
1	β-kl+/-	female	2.842
1	β-kl+/-	female	2.948
1	β-kl+/-	female	3.062
1	β-kl+/-	female	2.23
1	β-kl+/-	female	2.626
1	β-kl+/-	female	3.371
1	β-kl+/-	female	2.898
1	β-kl+/-	female	3.3
1	β-kl+/-	female	2.854
1	β-kl+/-	female	2.792
1	β-kl+/-	female	3.035
1	β-kl+/-	female	2.086
2	β-kl-/-	female	2.551
2	β-kl-/-	female	2.972
2	β-kl-/-	female	2.68
2	β-kl-/-	female	2.275
2	β-kl-/-	female	2.862
2	β-kl-/-	female	2.668
2	β-kl-/-	female	2.319
2	β-kl-/-	female	2.196
2	β-kl-/-	female	2.434
2	β-kl-/-	female	2.483
2	β-kl-/-	female	2.436
2	β-kl-/-	female	2.745
2	β-kl-/-	female	2.826
		P=	0.0219

## Sheet: Fig.S1C
Fig. S1C
Group	Genotype	Sex	CRL (mm)
1	β-kl+/-	male	3.303
1	β-kl+/-	male	3.383
1	β-kl+/-	male	3.221
1	β-kl+/-	male	3.424
1	β-kl+/-	male	3.162
1	β-kl+/-	male	2.904
1	β-kl+/-	male	3.135
1	β-kl+/-	male	2.669
1	β-kl+/-	male	2.917
2	β-kl-/-	male	2.708
2	β-kl-/-	male	2.664
2	β-kl-/-	male	2.869
2	β-kl-/-	male	2.298
2	β-kl-/-	male	3.113
2	β-kl-/-	male	2.936
2	β-kl-/-	male	2.418
2	β-kl-/-	male	2.412
2	β-kl-/-	male	2.011
2	β-kl-/-	male	2.91
2	β-kl-/-	male	2.796
		P=	0.00398
