# Supplementary material for: Feto-maternal cholesterol transport regulated by β-Klotho–FGF15 axis is essential for fetal growth
Source: Life Sci Alliance. 2023 Aug 4;6(10):e202301916. doi: 10.26508/lsa.202301916 (PMC10403640; doi:10.26508/lsa.202301916)
Supplement: Supplementary file 3 [file LSA-2023-01916_TableS1.xlsx]

## Sheet: Sheet1
Table S1. Summary of β-kl genotypic segregation at E9.5
		β-kl+/-			β-kl-/-
		♂	♀		♂	♀	Total
	Number of embryos	25	20		29	22	96
	%	26	20.8		30.2	22.9	100
Embryos were obtained from female β-kl+/- mice (n = 12) crossed with male β-kl-/- mice.
