# Supplementary material for: Feto-maternal cholesterol transport regulated by β-Klotho–FGF15 axis is essential for fetal growth
Source: Life Sci Alliance. 2023 Aug 4;6(10):e202301916. doi: 10.26508/lsa.202301916 (PMC10403640; doi:10.26508/lsa.202301916)
Supplement: Supplementary file 4 [file LSA-2023-01916_SdataF2.xlsx]

## Sheet: Fig.2C
Fig. 2C
Group	Genotype	Hmgcs1	Hmgcr	Fasn	Ldlr	Scarb1
1	β-kl+/-	1.20711	1.03531	1.04134	1.05842	1.03312
1	β-kl+/-	1.13737	1.07431	1.16488	1.20496	1.12915
1	β-kl+/-	1.02002	0.948132	0.883874	0.889104	0.911563
1	β-kl+/-	1.13244	1.06429	0.937628	0.991745	0.993477
1	β-kl+/-	1.0159	1.05226	1.03704	1.03927	1.04858
1	β-kl+/-	1.01744	1.04358	1.05962	1.05807	1.00537
1	β-kl+/-	0.90715	0.963124	0.949527	0.881083	0.979321
1	β-kl+/-	1.02145	0.996741	0.979416	0.950441	0.939463
1	β-kl+/-	0.895606	0.932353	0.955602	1.05618	1.02065
1	β-kl+/-	0.810968	0.937045	0.931433	0.875927	0.942914
1	β-kl+/-	0.834542	0.952857	1.05964	0.994804	0.996377
2	β-kl-/-	1.61649	1.24955	1.19862	1.30225	1.19969
2	β-kl-/-	1.26053	1.19352	1.03257	1.02972	1.04016
2	β-kl-/-	1.27927	1.13853	0.939949	1.00224	0.956046
2	β-kl-/-	1.64598	1.54496	1.33752	1.35639	1.27171
2	β-kl-/-	1.24049	1.15091	1.01621	0.926645	0.961701
2	β-kl-/-	1.62227	1.47039	1.34899	1.47375	1.27898
2	β-kl-/-	1.49365	1.54662	1.50514	1.4769	1.43056
2	β-kl-/-	1.23402	1.22881	1.1824	1.2427	1.17008
	P=	0.000307	0.000324	0.0387	0.0348	0.00721

## Sheet: Fig.2D
Fig. 2D
Group	Lipid	Genotype	Intensity /ug protein
1	CE	β-kl+/-	0.0102351
1	CE	β-kl+/-	0.0117896
1	CE	β-kl+/-	0.00974189
1	CE	β-kl+/-	0.0159626
1	CE	β-kl+/-	0.0179722
1	CE	β-kl+/-	0.0290548
1	CE	β-kl+/-	0.00573496
1	CE	β-kl+/-	0.00574139
2	CE	β-kl-/-	0.00708356
2	CE	β-kl-/-	0.00617961
2	CE	β-kl-/-	0.00592851
2	CE	β-kl-/-	0.00898314
2	CE	β-kl-/-	0.00981906
2	CE	β-kl-/-	0.00495556
2	CE	β-kl-/-	0.00428216
	P=	0.0301
Group	Lipid	Genotype	Intensity /ug protein
1	TG	β-kl+/-	0.00887742
1	TG	β-kl+/-	0.00897624
1	TG	β-kl+/-	0.00714386
1	TG	β-kl+/-	0.0210401
1	TG	β-kl+/-	0.0222392
1	TG	β-kl+/-	0.0351627
1	TG	β-kl+/-	0.00748923
1	TG	β-kl+/-	0.006991
2	TG	β-kl-/-	0.00389759
2	TG	β-kl-/-	0.00332949
2	TG	β-kl-/-	0.00342971
2	TG	β-kl-/-	0.00664235
2	TG	β-kl-/-	0.00802057
2	TG	β-kl-/-	0.00349027
2	TG	β-kl-/-	0.0036169
	P=	0.00692

## Sheet: Fig.2E
Fig. 2E
Group	Lipid	Genotype	Intensity /ug protein
1	CE	β-kl+/-	0.0341693
1	CE	β-kl+/-	0.044738
1	CE	β-kl+/-	0.0348042
1	CE	β-kl+/-	0.0399627
1	CE	β-kl+/-	0.0401144
1	CE	β-kl+/-	0.0218283
1	CE	β-kl+/-	0.0234373
2	CE	β-kl-/-	0.0683031
2	CE	β-kl-/-	0.0467457
2	CE	β-kl-/-	0.0599608
2	CE	β-kl-/-	0.0884659
2	CE	β-kl-/-	0.101741
2	CE	β-kl-/-	0.0687439
2	CE	β-kl-/-	0.0401606
2	CE	β-kl-/-	0.044848
	P=	0.00366
Group	Lipid	Genotype	Intensity /ug protein
1	TG	β-kl+/-	0.0159129
1	TG	β-kl+/-	0.0183
1	TG	β-kl+/-	0.0248042
1	TG	β-kl+/-	0.0275867
1	TG	β-kl+/-	0.0284364
1	TG	β-kl+/-	0.0127239
1	TG	β-kl+/-	0.0150036
2	TG	β-kl-/-	0.0309651
2	TG	β-kl-/-	0.0236579
2	TG	β-kl-/-	0.026767
2	TG	β-kl-/-	0.0601139
2	TG	β-kl-/-	0.0637353
2	TG	β-kl-/-	0.0454352
2	TG	β-kl-/-	0.0259201
2	TG	β-kl-/-	0.0200162
	P=	0.0427
