# Supplementary material for: Feto-maternal cholesterol transport regulated by β-Klotho–FGF15 axis is essential for fetal growth
Source: Life Sci Alliance. 2023 Aug 4;6(10):e202301916. doi: 10.26508/lsa.202301916 (PMC10403640; doi:10.26508/lsa.202301916)
Supplement: Supplementary file 5 [file LSA-2023-01916_TableS2.xlsx]

## Sheet: sheet 1
Table S2. Results of k-means clustering
ID	Gene Symbol	Cluster	β-kl+/-_1	β-kl+/-_2	β-kl+/-_3	β-kl+/-_4	β-kl-/-_1	β-kl-/-_2	β-kl-/-_3	β-kl-/-_4
RN28S1	NA	A	0.456249	-0.155265	-0.218303	-0.43328	-0.318377	0.0189308	-0.0532677	0.703313
ENSMUSG00000016756	Cmah	A	0.147052	0.356789	-0.0196308	0.0152322	0.143277	-0.414702	0.189719	-0.417736
RN45S	NA	A	0.32001	-0.0532432	-0.115035	-0.241968	-0.251268	-0.0056502	-0.0528206	0.399974
ENSMUSG00000003153	Slc2a3	A	0.303123	-0.21841	0.0677456	-0.0305593	-0.344316	-0.131682	0.279008	0.0750906
ENSMUSG00000032085	Tagln	A	0.153828	0.250366	0.292964	0.101652	-0.218292	-0.162273	-0.24155	-0.176695
ENSMUSG00000063972	Nr6a1	A	0.198408	-0.136154	-0.00369407	-0.0428811	-0.256499	-0.158962	0.32952	0.0702618
ENSMUSG00000036030	Prtg	A	0.23662	-0.148593	-0.0159011	-0.0784899	-0.204503	-0.141155	0.271222	0.0807998
ENSMUSG00000050966	Lin28a	A	0.210618	-0.141749	0.00766971	-0.0719705	-0.211023	-0.132344	0.252313	0.0864869
ENSMUSG00000020609	Apob	A	0.350181	-0.0427351	-0.0870647	-0.129502	-0.0485665	-0.161715	-0.0201884	0.13959
ENSMUSG00000049382	Krt8	A	0.286673	0.0198754	0.0747618	0.0572013	-0.224063	-0.136213	-0.0094982	-0.0687373
ENSMUSG00000052551	Adarb2	A	0.159908	0.204325	0.0607903	-0.116285	0.0567712	-0.187352	0.0170381	-0.195196
ENSMUSG00000025453	Nnt	A	0.128574	-0.0776002	-0.164758	0.163776	-0.15738	0.135741	0.12331	-0.151664
ZFP33B	NA	A	0.170434	-0.0597709	0.0292889	-0.0603033	-0.0198195	-0.268735	-0.00688873	0.215794
ENSMUSG00000074794	Arrdc3	A	0.238174	0.0847776	-0.0111482	0.129694	-0.206781	-0.0485984	-0.0351395	-0.150979
ENSMUSG00000038147	Cd84	A	0.21196	-0.162616	0.106983	-0.145485	-0.112931	-0.0919639	0.0610608	0.132992
ENSMUSG00000031326	Cdx4	A	0.180424	-0.132953	0.017607	-0.0547005	-0.196192	-0.0858146	0.1784	0.0932286
ENSMUSG00000035783	Acta2	A	0.191993	0.0876122	0.12831	0.0414918	-0.192652	-0.0854658	-0.177297	0.00600785
ENSMUSG00000096793	Gm3002	A	-0.0106227	0.114005	0.0781794	0.191045	-0.126449	-0.245363	0.0234896	-0.0242842
ENSMUSG00000028645	Slc2a1	A	0.198393	-0.191916	0.033525	-0.023412	-0.162085	0.0309926	0.147014	-0.0325111
ENSMUSG00000073643	Wdfy1	A	0.140441	0.0751489	-0.11291	0.133213	-0.0866702	-0.113982	0.133341	-0.168581
ENSMUSG00000042942	Greb1l	A	0.206275	-0.0797745	0.041674	-0.111638	-0.0816678	-0.130034	0.184003	-0.0288376
ENSMUSG00000000805	Ca4	A	0.207007	-0.0954656	-0.0245962	-0.0652769	-0.157044	-0.0965648	0.13569	0.0962499
ENSMUSG00000078566	Bnip3	A	0.113685	-0.119588	0.0254878	-0.0434335	0.000154411	-0.17378	0.221279	-0.023804
ENSMUSG00000020469	Myl7	A	0.172152	-0.121965	-0.0428942	-0.0280678	-0.121816	-0.0745251	0.0171488	0.199968
ENSMUSG00000095567	Noc2l	A	0.0951789	-0.100099	0.0153477	0.141017	-0.152678	0.0771692	0.0919286	-0.167864
ENSMUSG00000027346	Gpcpd1	A	0.182065	0.112537	0.0149758	0.0481467	0.0340674	-0.169286	-0.0814849	-0.141021
ENSMUSG00000026726	Cubn	A	0.277896	-0.00707365	-0.096465	-0.0713863	-0.0230943	-0.0840627	-0.0456773	0.0498636
ENSMUSG00000096887	Gm20594	A	0.213337	-0.0183021	-0.201407	0.0284792	-0.105115	0.0253515	0.0508713	0.00678475
ENSMUSG00000022801	Lrch3	A	0.090014	-0.0927162	-0.138369	0.151722	-0.174727	0.0755848	0.00982887	0.0786627
ENSMUSG00000025608	Podxl	A	0.185442	-0.118959	0.0229394	-0.136623	-0.067314	-0.0753012	0.113302	0.0765148
ENSMUSG00000025935	Tram1	A	0.0944565	-0.0196429	-0.0766709	0.174254	-0.0552192	-0.0560012	0.11592	-0.177096
ENSMUSG00000021613	Hapln1	A	0.0666043	-0.101187	0.0138441	0.00251983	-0.0885804	-0.164829	0.201625	0.0700033
ENSMUSG00000029646	Cdx2	A	0.0930919	-0.126477	0.00448231	-0.0813275	-0.0683661	-0.110228	0.137519	0.151305
ENSMUSG00000073197	5730507C01Rik	A	0.0401241	0.144077	-0.0608185	0.034342	-0.0311366	-0.202686	0.122435	-0.0463365
ENSMUSG00000025161	Slc16a3	A	0.127377	-0.189312	0.0230165	-0.0439049	-0.0872638	-0.0142187	0.149849	0.0344574
ENSMUSG00000000787	Ddx3x	A	-0.03081	-0.0406519	0.0346134	0.0273952	-0.0610896	-0.168118	0.218354	0.0203064
ENSMUSG00000022051	Bnip3l	A	0.0950141	-0.141842	-0.0481748	-0.0142758	-0.037669	-0.0950638	0.20121	0.0408015
ENSMUSG00000047844	Bex4	A	0.0844664	-0.0748833	0.0423642	0.0226366	-0.202887	-0.0674069	0.0512532	0.144457
ENSMUSG00000022325	Pop1	A	0.0595818	-0.0648733	0.0566536	0.0827017	0.0934547	-0.231956	0.0364885	-0.0320507
ENSMUSG00000067916	Zfp991	A	0.111487	-0.0175846	0.0744371	-0.0242413	0.00581592	-0.223347	-0.0127411	0.0861735
ENSMUSG00000095362	Gm14325	A	0.00543812	0.0717696	-0.143986	0.146804	-0.0705694	-0.0608553	0.122228	-0.0708292
ENSMUSG00000035683	Melk	A	0.179742	0.00247985	0.107378	-0.00650505	0.0124507	-0.0652414	-0.0964508	-0.133854
ENSMUSG00000008301	Phax	A	0.134152	-0.0932485	0.0677488	-0.0539327	-0.0379735	-0.144728	0.135904	-0.007922
ENSMUSG00000068614	Actc1	A	0.195671	0.0183092	-0.0167771	0.0283821	-0.1444	0.0431709	-0.11132	-0.0130354
ENSMUSG00000022367	Has2	A	0.0813895	-0.177668	0.00749637	-0.057983	-0.0666085	-0.00666003	0.158086	0.0619475
ENSMUSG00000038526	Car14	A	0.131557	-0.073705	-0.0171494	-0.154901	-0.0824341	0.0201432	0.0384252	0.138064
ENSMUSG00000032232	Cgnl1	A	0.0836885	0.0204852	-0.0756328	-0.041849	-0.140672	-0.0920982	0.125638	0.120441
ENSMUSG00000021932	Rnaseh2b	A	-0.0624648	-0.0679302	0.0513508	0.141412	-0.175227	0.0600059	0.0759825	-0.0231291
ENSMUSG00000023043	Krt18	A	0.146876	-0.0244892	0.0036144	-0.101665	-0.111484	-0.0890185	0.0483105	0.127856
ENSMUSG00000004665	Cnn2	A	0.0759942	0.120566	0.0929728	0.0617043	-0.148205	-0.0352453	-0.110623	-0.0571642
ENSMUSG00000031965	Tbx20	A	0.0857488	-0.000213393	0.165215	-0.0456067	-0.0494548	-0.0865223	0.0711783	-0.140345
ENSMUSG00000028278	Rragd	A	0.0703576	-0.102744	0.0720928	-0.0755643	-0.122176	-0.0210402	0.1711	0.00797445
ENSMUSG00000018973	Hoxb1	A	0.0528157	-0.114019	0.00551033	0.0986471	-0.107521	-0.0992758	0.012446	0.151397
ENSMUSG00000073639	Rab18	A	0.0208395	0.0564513	0.0119104	0.00416204	-0.0245143	-0.21992	0.0213805	0.129691
ENSMUSG00000023795	Pisd-ps2	A	0.149217	-0.111367	-0.024652	-0.010559	-0.0847481	-0.0731144	0.00753698	0.147686
ENSMUSG00000030759	Far1	A	0.0763367	0.0532497	-0.0716563	0.0545795	-0.0338304	-0.174908	0.139206	-0.0429764
ENSMUSG00000059939	9430015G10Rik	A	0.040585	-0.0596819	0.106411	0.0603615	-0.214771	0.00778949	0.0574124	0.00189402
ENSMUSG00000063229	Ldha	A	0.11684	-0.124415	-0.023539	-0.0898522	-0.0983619	0.0680542	0.129027	0.0222476
ENSMUSG00000041959	S100a10	A	0.15838	-0.0471854	-0.0516815	0.0609811	-0.179288	-0.0062423	0.0196896	0.0453466
ENSMUSG00000011179	Odc1	A	0.124085	0.0292654	0.0918612	0.0284013	-0.135339	-0.148223	-0.00964672	0.0195966
ENSMUSG00000092607	Scnm1	A	0.0696648	-0.126999	-0.0652298	0.0957173	-0.140486	0.0759725	0.0193772	0.0719832
ENSMUSG00000025198	Erlin1	A	0.0537434	0.14803	0.0899684	-0.0864548	-0.110808	-0.10874	0.016704	-0.0024436
ENSMUSG00000024539	Ptpn2	A	0.0869789	0.0595181	-0.0861227	0.0834298	-0.000299068	-0.0642407	0.0866146	-0.165879
ENSMUSG00000066613	Znf431	A	-0.000720252	-0.122548	0.0301013	0.00426335	-0.062977	-0.0516016	0.204933	-0.00145104
ENSMUSG00000020875	Hoxb9	A	0.231106	-0.0493194	-0.0391361	-0.0496733	0.00632681	-0.0124884	-0.0563391	-0.0304767
ENSMUSG00000046032	Snx12	A	0.0859883	0.069477	0.125188	-0.0710258	-0.15189	-0.0805223	0.0136985	0.00908604
ENSMUSG00000040152	Thbs1	A	-0.00408259	0.0163303	0.0203086	0.110358	0.0771772	-0.0968897	0.0542047	-0.177406
ENSMUSG00000022641	Bbx	A	0.0796403	-0.0733678	0.00558718	0.0437208	0.0214121	-0.174219	0.130481	-0.0332548
ENSMUSG00000033184	Tmed7	A	0.159872	0.0130443	-0.0811009	0.0404577	-0.032908	-0.148307	0.0704947	-0.0215525
ENSMUSG00000089726	Mir17hg	A	0.0721233	-0.0685195	-0.0693915	0.00392243	0.0631083	-0.133499	0.158706	-0.0264498
ENSMUSG00000050071	Bex1	A	0.132583	0.0208993	0.0619509	-0.115434	-0.140805	-0.0536732	0.0524091	0.0420698
ENSMUSG00000003955	Fam162a	A	0.0927832	-0.0701046	-0.0329262	-0.103358	-0.0643207	0.0104674	0.178869	-0.0114103
ENSMUSG00000046707	Csnk2a2	A	0.131239	-0.030582	-0.17019	0.066724	-0.0678039	-0.00364519	0.00249897	0.0717588
FAM208B	NA	A	0.0846937	-0.0546494	-0.0637913	0.0119631	-0.0337972	-0.104143	0.182644	-0.0229197
ENSMUSG00000002985	Apoe	A	0.166093	-0.0741816	-0.0909267	-0.0477746	-0.0595215	0.0565998	-0.0403791	0.0900907
ENSMUSG00000024785	Rcl1	A	0.115861	-0.0914441	0.134123	-0.037984	-0.0600507	-0.083162	0.0737363	-0.0510791
ENSMUSG00000027750	Postn	A	0.127883	0.0466617	-0.072992	-0.0644155	0.0550355	0.0330681	0.0360168	-0.161258
ENSMUSG00000028369	Svep1	A	0.0599698	-0.0428375	0.0934815	0.0805979	-0.194389	-0.0191824	0.00288762	0.0194716
ENSMUSG00000061665	Cd2ap	A	0.119496	-0.0522369	-0.068499	-0.0870314	-0.0247832	-0.0766591	0.146087	0.0436267
ENSMUSG00000008475	Arpc5	A	0.152138	-0.114454	0.0636703	0.0414721	-0.127888	0.00439495	-0.0116087	-0.00772456
ENSMUSG00000042712	Tceal9	A	0.150109	0.0750616	0.00576551	0.0220309	-0.123476	-0.10009	-0.0549835	0.0255825
ENSMUSG00000031751	Amfr	A	0.0372649	0.0529957	0.0287808	0.145863	-0.0010349	-0.156247	-0.0767043	-0.0309181
ENSMUSG00000032231	Anxa2	A	0.128732	-0.0198651	0.0774852	0.101566	-0.113921	-0.0659408	-0.0678369	-0.0402195
ENSMUSG00000029844	Hoxa1	A	0.0883774	-0.0551915	-0.00437165	-0.0634317	0.0149334	-0.15519	0.12128	0.0535944
ENSMUSG00000047832	Cdca4	A	0.0691927	0.0777124	0.0801736	-0.105186	-0.0384963	0.0162817	0.0540654	-0.153744
ENSMUSG00000071796	6820431F20Rik	A	0.102537	0.07484	-0.0106812	0.0173464	0.0382354	-0.133111	0.0472837	-0.136451
ENSMUSG00000025085	Ablim1	A	0.0408215	-0.039751	-0.0631626	-0.0433765	-0.0115409	-0.125872	0.151919	0.0909625
ENSMUSG00000020186	Csrp2	A	0.175812	-0.117662	-0.0579207	0.0695432	-0.00957078	-0.0383362	-0.0370554	0.0151901
ENSMUSG00000034687	Fras1	A	0.0532638	0.061227	-0.0224754	-0.102148	-0.0826269	-0.0966007	0.0476236	0.141737
ENSMUSG00000073164	2410018L13Rik	A	0.119909	-0.117936	0.00368514	-0.111383	-0.00312167	-0.00667767	-0.00759951	0.123124
ENSMUSG00000037376	Trmt6	A	0.11209	-0.111692	0.00127202	0.0600519	-0.0564726	-0.0863739	0.121895	-0.0407699
IMPAD1	NA	A	0.116369	0.0367405	-0.0658706	0.00270048	0.0230742	-0.139367	0.102873	-0.0765191
ENSMUSG00000102644	Thap6	A	0.0730049	0.134155	-0.0910789	0.0449664	-0.0373193	-0.10908	-0.0720634	0.0574151
ENSMUSG00000004319	Clcn3	A	0.0095508	0.0280123	-0.0204734	0.0732261	-0.0956623	-0.151103	0.124954	0.031496
ENSMUSG00000035293	G2e3	A	0.0305467	0.000825138	-0.0661615	-0.0223173	0.0749971	-0.151065	0.144431	-0.0112558
ENSMUSG00000053347	Zfp943	A	0.0353413	0.0458495	-0.149469	-2.35736e-06	-0.117484	0.0191312	0.110154	0.0564794
ENSMUSG00000059897	Zfp930	A	0.147523	0.0336097	-0.0619423	0.0880351	-0.0512798	-0.0608553	0.0224186	-0.117509
ENSMUSG00000034064	Poglut1	A	0.0836442	0.0969763	0.0292152	-0.0284544	-0.184219	-0.0292588	0.0398281	-0.0077314
ENSMUSG00000026921	Egfl7	A	0.0920739	0.0973388	-0.01462	-0.109852	-0.142507	0.058016	-0.00200397	0.021554
ENSMUSG00000027070	Lrp2	A	0.0870803	-0.035305	0.0203896	-0.110414	-0.0988173	0.0176901	0.147939	-0.0285623
WISP1	NA	A	-0.0339313	0.119049	0.0990473	-0.00252342	-0.0413528	-0.134323	0.0652091	-0.0711754
ENSMUSG00000029571	Tmem106b	A	0.0841369	-0.0596289	0.00739194	-0.0164297	0.149115	-0.0901236	0.0314622	-0.105923
ENSMUSG00000027423	Snx5	A	0.145964	0.0429228	0.0428112	-0.00390506	-0.144013	-0.0248607	0.0210263	-0.0799457
ENSMUSG00000047141	Znf654	A	0.0647743	-0.0722066	-0.00374401	0.0910959	-0.0610478	-0.109771	0.133569	-0.04267
ENSMUSG00000063108	Zfp26	A	-0.0758021	0.0677293	0.083245	0.0301704	-0.0573188	-0.125407	0.119022	-0.0416392
ENSMUSG00000020733	Slc9a3r1	A	0.057936	-0.0750601	0.104653	-0.115835	-0.00522106	-0.101554	0.0637078	0.0713732
ENSMUSG00000023175	Bsg	A	0.140878	-0.0753054	0.0209748	-0.0736377	-0.121332	0.0058399	0.0755652	0.0270175
ENSMUSG00000039831	Arhgap29	A	0.168434	-0.0507269	0.0393728	0.0544932	-0.0633332	-0.102992	0.00436015	-0.0496086
ENSMUSG00000087174	5530601H04Rik	A	-0.0351507	0.1099	0.0469829	-0.00889865	-0.132277	-0.104022	0.0814618	0.0420046
ENSMUSG00000051043	Gprc5c	A	0.128492	-0.0355983	0.0800497	0.0280597	-0.155126	-0.0417635	0.025044	-0.029157
ENSMUSG00000026600	Soat1	A	0.149122	-0.0116215	-0.0922781	-0.0482672	-0.053999	-0.0615661	0.110344	0.00826518
ENSMUSG00000018339	Gpx3	A	0.0973086	-0.00996465	0.0466726	-0.0517535	-0.155437	-0.0536474	0.0271528	0.0996689
ENSMUSG00000026005	Rpe	A	0.0727851	0.107611	-0.0816287	0.0636467	-0.0680957	-0.132818	-0.00751739	0.0460169
ENSMUSG00000028069	Gpatch4	A	0.118853	-0.052408	-0.00869027	0.0263786	-0.159457	0.0381908	-0.0397969	0.0769301
ENSMUSG00000019987	Arg1	A	0.0397346	-0.0611697	0.0346784	-0.0257383	-0.153949	-0.0291775	0.121648	0.0739737
ENSMUSG00000028273	Pdlim5	A	-0.0140732	-0.0639222	0.0980113	0.0949987	-0.12411	0.00759272	0.0832072	-0.0817045
ENSMUSG00000036968	Cnpy4	A	0.0672258	-0.00218332	0.115379	0.0403811	-0.166292	-0.0609294	-0.0188899	0.0253089
ENSMUSG00000084350	Znf41-ps	A	0.104994	-0.0501915	-0.0102552	-0.0150533	0.0926604	-0.151587	-0.0389973	0.06843
ENSMUSG00000024614	Tmx3	A	0.0772919	0.0863313	-0.0841995	-0.0124848	-0.106608	-0.0748319	0.117819	-0.00331746
ENSMUSG00000015994	Fnta	A	0.0934615	-0.0421922	-0.100205	0.10024	-0.125249	0.00968348	-0.00623681	0.0704983
ENSMUSG00000031916	Cog8	A	-0.0102616	-0.0229678	0.0900078	0.0213087	-0.169993	0.0514785	0.0894634	-0.0490363
ENSMUSG00000021711	Trappc13	A	0.0609242	-0.114785	-0.0450465	-0.0122997	-0.0886604	-0.0102552	0.135952	0.0741707
ENSMUSG00000109941	Exosc6	A	0.089782	-0.0747906	0.163902	-0.0501621	-0.0744614	-0.0479104	-0.00645028	9.03072e-05
ENSMUSG00000086968	4933431E20Rik	A	0.0883089	0.118144	0.0463626	-0.0400782	-0.10147	-0.0751129	0.0482335	-0.0843885
ENSMUSG00000011752	Pgam1	A	0.081725	-0.118307	0.00118852	-0.0276815	-0.0883917	-0.00171467	0.146074	0.00710709
ENSMUSG00000023025	Larp4	A	0.0525103	0.0277672	0.0626794	-0.112949	-0.0234184	-0.131302	0.111101	0.0136115
ENSMUSG00000021714	Cenpk	A	-0.00781044	-0.0899626	-0.0307616	0.0684977	-0.000498595	-0.117598	0.1476	0.0305335
ENSMUSG00000008333	Snrpb2	A	0.0690053	0.0288597	-0.0415257	0.0710186	-0.160219	0.0164352	0.084932	-0.0685059
ENSMUSG00000029782	Tmem209	A	0.0847116	0.137168	-0.0414647	0.0589196	-0.0379209	-0.0972384	-0.0157351	-0.0884402
ENSMUSG00000020128	Vps54	A	0.0231029	0.0141362	-0.11173	0.0675157	0.0492468	-0.13109	0.110585	-0.0217676
ENSMUSG00000045667	Smtnl2	A	0.0895884	-0.123366	-0.0107355	-0.0255131	-0.0716506	-0.0500417	0.0910867	0.100632
ENSMUSG00000024298	Zfp871	A	-0.0478602	-0.0289565	0.0511038	-0.010413	-0.0252774	-0.140962	0.1404	0.0619649
ENSMUSG00000062098	Btbd3	A	0.0689735	-0.143976	0.090524	-0.0854129	-0.0132569	-0.0340819	0.0771304	0.0400994
ENSMUSG00000017667	Zfp334	A	0.0354733	-0.0861282	0.0373927	0.119881	-0.0877749	-0.0933621	0.0928664	-0.0183479
ENSMUSG00000028232	Tmem68	A	0.0892888	0.0465694	-0.144889	-0.0293093	-0.0537379	-0.0585801	0.0740847	0.076573
ENSMUSG00000031696	Vps35	A	0.10302	-0.0446556	-0.0265593	-0.0497792	0.013196	-0.118202	0.13936	-0.0163792
ENSMUSG00000039607	Rbms3	A	0.0621985	-0.0554154	-0.150064	0.0890265	0.0633198	-0.0632045	0.0596994	-0.00556053
ENSMUSG00000064373	Selenop	A	0.0907834	-0.0456621	0.0258442	-0.122325	-0.0511958	-0.069803	0.104529	0.0678291
ENSMUSG00000021733	Slc4a7	A	0.108974	0.0124197	-0.0170118	0.0967347	-0.0338541	-0.125175	0.0481603	-0.0902476
ENSMUSG00000000303	Cdh1	A	0.130937	0.0267265	0.0631044	-0.0272983	-0.125233	-0.092877	0.0419241	-0.0172844
ENSMUSG00000062373	Tmem65	A	0.0825551	0.0186161	0.0873002	0.0110849	-0.0914927	-0.154041	0.00298718	0.0429902
ENSMUSG00000030629	Zfand6	A	0.103779	-0.0433721	-0.0745339	-0.043041	0.0138235	-0.0996909	0.136164	0.00687135
ENSMUSG00000042032	Mat2b	A	0.0748791	0.0529069	-0.0181547	-0.126859	-0.0220762	-0.106941	0.0475122	0.0987324
ENSMUSG00000020205	Phlda1	A	0.0767498	-0.0442383	0.0463449	-0.085053	-0.13611	0.0546358	0.0992496	-0.0115786
ENSMUSG00000025894	Aasdhppt	A	0.0620677	0.0880364	-0.0182014	0.0294714	-0.0821593	-0.136131	-0.0386586	0.0955749
ENSMUSG00000003644	Rps6ka1	A	0.133469	-0.035047	0.0703849	-0.0227433	-0.100297	0.0115002	0.0491819	-0.106449
ENSMUSG00000098188	Sowahc	A	0.0100388	-0.0843614	-0.0750013	0.119326	-0.118082	0.0483497	0.0468432	0.0528872
ENSMUSG00000024642	Tle4	A	0.0543453	0.00201992	-0.0397843	0.00656292	-0.139188	-0.0145074	0.153644	-0.0230924
ENSMUSG00000022521	Crebbp	A	0.00314921	0.0854869	0.0433204	0.0977157	-0.0327411	-0.0871439	0.0313249	-0.141112
ENSMUSG00000027245	Hypk	A	0.0836995	-0.0195993	0.063033	0.0623735	0.0261117	-0.107356	-0.140497	0.0322341
ENSMUSG00000058163	Gm5431	A	0.139194	-0.0967442	0.0694214	0.0127363	-0.0588849	-0.0970792	-0.0055588	0.0369156
ENSMUSG00000057561	Eif1a	A	0.0135917	0.000466951	-0.0956293	-0.00162482	0.00493758	-0.0974006	0.170201	0.00545795
ENSMUSG00000038633	Degs1	A	0.0160403	0.000941137	0.0117144	0.0781418	-0.0785472	-0.157783	0.034283	0.0952095
ENSMUSG00000013663	Pten	A	0.0291031	0.0515496	-0.161262	0.086412	-0.00757597	-0.0430788	0.085113	-0.0402606
ENSMUSG00000025810	Nrp1	A	0.140631	0.0882002	-0.0927874	-0.0513901	0.0462266	-0.0205948	-0.0441613	-0.0661241
ENSMUSG00000042590	Ipo11	A	0.0777322	0.0379746	-0.0576968	0.0635419	-0.00764572	-0.139931	0.0930976	-0.0670728
ENSMUSG00000032846	Zswim6	A	0.137466	0.0192445	-0.0847536	0.0140226	-0.0157479	0.0362796	0.0296294	-0.13614
ENSMUSG00000020362	Cnot6	A	-0.064037	0.000781923	-0.00992269	0.0717058	0.062822	-0.138473	0.116333	-0.0392103
ENSMUSG00000020986	Sec23a	A	0.116211	0.0665707	-0.0437255	0.0446483	0.0556284	-0.127155	-0.0488193	-0.0633593
ENSMUSG00000059246	Foxb1	A	0.0875549	-0.0536701	-0.0396582	-0.0602668	-0.129509	0.0381451	0.101261	0.0561426
ENSMUSG00000073131	Vma21	A	0.0743362	-0.0146329	0.00757908	-0.010966	0.018023	0.0295364	0.0793637	-0.18324
ENSMUSG00000027805	Pfn2	A	0.131308	0.0265356	-0.0678741	0.073401	-0.0214054	-0.027153	0.0175881	-0.1324
ENSMUSG00000027478	Dnmt3b	A	0.0427485	-0.0314803	0.0599816	-0.0173493	-0.140801	-0.0762986	0.0582096	0.10499
ENSMUSG00000032123	Dpagt1	A	0.0330127	0.0866469	0.0214424	0.0704767	-0.152551	-0.0328516	0.0497158	-0.0758918
ENSMUSG00000101892	9130401M01Rik	A	0.086476	0.0751557	0.0717046	0.0087054	-0.132235	-0.0262611	-0.098038	0.0144928
ENSMUSG00000079104	Prps1l3	A	0.0779115	0.0166839	-0.00873223	-0.124996	-0.0817451	-0.0428931	0.115768	0.0480033
ENSMUSG00000035125	Gcfc2	A	0.0202182	0.0580282	0.135471	-0.0721483	0.00220307	-0.130335	0.0236574	-0.0370944
ENSMUSG00000032977	Fam207a	A	0.0975685	0.0176476	-0.0736575	0.0809748	-0.104773	0.0529581	0.0277105	-0.0984288
ENSMUSG00000042670	Immp1l	A	0.0239228	0.128495	0.0555063	-0.0833469	-0.123628	-0.032076	0.0477703	-0.0166435
ENSMUSG00000033909	Usp36	A	0.0569067	0.0289284	0.106432	0.0600143	-0.0300525	-0.124291	-0.102733	0.00479534
ENSMUSG00000049882	Vcpkmt	A	0.129889	-0.0137947	-0.0857411	0.0692731	-0.091397	0.0671155	-0.0153077	-0.0600373
ENSMUSG00000022686	B3gnt5	A	0.0393015	0.0944897	0.0197921	0.100784	-0.0126233	-0.126603	-0.0256168	-0.0895243
ENSMUSG00000032902	Slc16a1	A	0.089369	-0.0603138	0.0693802	-0.0405107	-0.0559024	-0.103863	0.116791	-0.0149498
ENSMUSG00000037857	Nufip2	A	0.00131375	0.00569272	0.0522843	-0.0120369	0.0814797	-0.178957	0.0631163	-0.0128926
ENSMUSG00000027547	Sall4	A	0.133777	-0.0512921	0.00537324	0.00768761	-0.0711665	-0.112872	0.0851944	0.00329877
ENSMUSG00000005672	Kit	A	0.0669089	-0.120703	0.0615707	-0.0768662	0.0094301	-0.081952	0.0640135	0.0775979
ENSMUSG00000085241	Snhg3	A	0.046433	-0.0556855	0.155629	-0.0218344	-0.0572783	-0.0764651	0.0610507	-0.0518489
ENSMUSG00000061086	Myl4	A	0.144845	0.0350943	-0.126044	-0.00990477	-0.0759779	-0.0105896	0.00745606	0.0351214
ENSMUSG00000032293	Ireb2	A	0.0641908	-0.0733643	-0.109902	0.0504929	-0.0254409	-0.0546936	0.130969	0.0177491
ENSMUSG00000041957	Pkp2	A	0.12394	0.0656088	-0.111848	-0.0426784	-0.0333227	-0.0774181	0.0629617	0.0127559
ENSMUSG00000050953	Gja1	A	0.112243	0.00267181	0.0241201	-0.00839918	-0.0582336	-0.139564	0.0917919	-0.0246296
ENSMUSG00000002804	Nudt14	A	0.111545	0.0201922	-0.0791226	-0.0325004	-0.040131	-0.0110745	0.122172	-0.091081
ENSMUSG00000025531	Chm	A	0.068158	-0.0612823	-0.0199046	-0.049523	0.106269	-0.0370129	0.0988193	-0.105523
ENSMUSG00000034998	Foxn2	A	-0.0733008	0.0703981	0.0631796	0.0933693	-0.0918183	-0.0903126	0.0627833	-0.0342987
ENSMUSG00000029290	Zfp326	A	0.0148271	0.0357288	-0.012995	-0.0178384	-0.0322082	-0.155908	0.124269	0.0441238
ENSMUSG00000028669	Pithd1	A	0.0703963	0.0169306	0.0887886	0.077655	-0.0392229	-0.142848	-0.0136346	-0.0580654
ENSMUSG00000015961	Adss	A	0.160658	-0.0369922	0.035348	0.00474017	-0.0739505	-0.100882	0.0186246	-0.00754612
ENSMUSG00000035697	Arhgap45	A	0.0815901	0.0166343	0.0953524	-0.0160333	-0.074069	-0.142823	0.0467813	-0.00743267
ENSMUSG00000085645	Hoxb5os	A	0.0851497	0.0300988	-0.00258693	-0.0385447	-0.119484	-0.0629444	0.127108	-0.0187958
ENSMUSG00000026864	Hspa5	A	0.122497	-0.00724092	0.0845148	0.0491051	-0.082214	-0.0991728	-0.0535511	-0.0139376
ENSMUSG00000004460	Dnajb11	A	0.0387603	0.130545	0.0257346	-0.0494436	-0.145398	0.0277328	-0.00591627	-0.0220145
ENSMUSG00000021569	Trip13	A	0.102535	0.00897908	0.00644297	0.0725747	-0.136928	-0.0914139	0.0306081	0.00720161
ENSMUSG00000042961	Egflam	A	0.0670343	-0.011162	-0.1376	0.0758455	-0.00410949	-0.0775476	-0.0049785	0.092518
ENSMUSG00000029415	Sdad1	A	0.123617	-0.0261252	-0.00466226	0.0092641	-0.135506	-0.0230589	0.0888889	-0.0324173
ENSMUSG00000055835	Zfp1	A	0.0785146	-0.00559345	-0.104977	0.129167	0.00148911	-0.0393845	0.0282314	-0.0874473
ENSMUSG00000047879	Usp14	A	0.0242387	0.0690768	-0.0957063	0.0254434	-0.0243026	-0.103684	0.128656	-0.0237219
ENSMUSG00000054889	Dsp	A	0.159782	0.02367	-0.0464511	0.0176729	-0.0912993	-0.0745634	0.0280971	-0.0169086
ENSMUSG00000022471	Xrcc6	A	0.161831	0.0118264	0.0175565	-0.015766	-0.00231725	0.00349772	-0.0658741	-0.110755
ENSMUSG00000027285	Haus2	A	0.0668441	-0.00129188	-0.0764951	-0.0662067	-0.0329648	-0.0687701	0.148512	0.0303726
ENSMUSG00000100826	Snhg14	A	0.123477	-0.0201613	0.0056805	-0.127365	-0.0290393	-0.0454743	0.0926029	0.000279109
ENSMUSG00000027108	Ola1	A	0.0675718	-0.0203367	0.0436145	-0.0122064	-0.101862	-0.0719787	0.1376	-0.0424027
ENSMUSG00000038299	Wdr36	A	0.0628348	0.0498065	-0.085648	-0.0539194	-0.0395387	-0.0731757	0.140459	-0.000818176
ENSMUSG00000106847	Peg13	A	0.0805025	0.0477057	0.0727544	0.0209736	0.019964	-0.148511	-0.076364	-0.0170249
ENSMUSG00000033373	Fntb	A	0.110276	0.00406449	0.00565744	-0.0543449	-0.113509	-0.0714815	0.0964675	0.0228709
ENSMUSG00000024067	Dpy30	A	0.120924	0.0345464	0.0678851	0.00350629	-0.00689698	-0.0989801	-0.00863148	-0.112353
ENSMUSG00000038880	Mrps34	A	0.138596	-0.0142531	0.0187668	-0.0754973	0.046087	-0.0363584	-0.113021	0.0356798
ENSMUSG00000057497	Fam136a	A	0.166122	-0.106773	0.000806559	-0.0141236	-0.00442445	-0.0527011	-0.015275	0.0263695
ENSMUSG00000037335	Hand1	A	0.148663	0.000996577	-0.0151373	-0.053461	-0.0701275	-0.0468247	0.0885268	-0.052636
ENSMUSG00000027236	Eif3j1	A	0.125525	-0.0963267	-0.00429267	0.0182218	-0.0301842	-0.0855444	0.0937135	-0.021112
ENSMUSG00000029993	Nfu1	A	0.0564926	-0.0594591	-0.0313621	0.114747	0.0262797	-0.104336	-0.0732176	0.0708555
ENSMUSG00000002342	Tmem161a	A	0.0646259	-0.0161433	0.0920382	0.0760091	-0.14244	-0.053422	0.0084871	-0.0291548
ENSMUSG00000023092	Fhl1	A	0.0795747	-0.0556201	-0.0160987	-0.0561285	-0.0591771	0.0033358	0.154039	-0.0499253
ENSMUSG00000031095	Cul4b	A	0.10401	0.0500661	-0.0266706	-0.00349269	-0.0454221	-0.128827	0.0906177	-0.040281
ENSMUSG00000063052	Lrrc40	A	0.0332936	0.157002	-0.00662617	-0.0597847	-0.0775147	-0.0552805	0.0493349	-0.0404249
ENSMUSG00000018340	Anxa6	A	0.0709119	0.0412058	0.0629919	0.102951	-0.105556	-0.0634156	-0.0509453	-0.0581444
ENSMUSG00000031432	Prps1	A	0.108135	-0.0324334	0.0622844	-0.0369839	-0.0868161	-0.0297719	0.0965199	-0.080934
ENSMUSG00000030421	Uri1	A	0.0430063	-0.140043	0.0347272	0.00611084	-0.0386555	-0.039341	0.128389	0.00580581
ENSMUSG00000049396	Gemin4	A	0.073704	0.107001	-0.147247	0.0168991	-0.0467665	0.0235219	-0.00454637	-0.0225663
ENSMUSG00000035851	Ythdc1	A	0.0888757	-0.0819805	0.0288885	-0.00351382	-0.0269304	-0.0656851	0.129562	-0.0692164
ENSMUSG00000021012	Zc3h14	A	0.0238351	-0.0309278	0.0442375	0.0652814	0.00872295	-0.135859	0.100085	-0.0753746
ENSMUSG00000090290	Tarbp1	A	-0.0022263	0.0346759	0.0491568	-0.0878747	0.0250581	-0.146866	0.0549868	0.073089
ENSMUSG00000041817	Fam169a	A	0.00302096	-0.0187449	0.0199295	-0.0276248	0.0129797	-0.0798082	0.166874	-0.0766258
ENSMUSG00000042742	Bmt2	A	0.0397424	0.0520356	-0.0271453	0.00683614	0.0615019	-0.150593	0.0797861	-0.0621638
ENSMUSG00000030505	Prmt3	A	0.0753271	0.0365355	-0.00944876	0.0214653	-0.0403976	-0.145706	0.0993743	-0.0371494
ENSMUSG00000040165	Cd209c	A	0.141624	0.0222115	-0.0673231	-0.0277473	-0.102693	-0.0395906	0.0587309	0.0147875
1190002N15RIK	NA	A	0.121813	0.00930902	-0.0752541	-0.0324971	-0.0245829	-0.0537676	0.113395	-0.0584155
ENSMUSG00000027397	Slc20a1	A	-0.0131647	0.0968511	0.030041	-0.0186763	-0.150253	-0.0433655	0.0240061	0.0745614
ENSMUSG00000020974	Pole2	A	0.0488242	-0.0231423	0.0840155	-0.114564	0.0049893	-0.109026	0.0423579	0.0665448
ENSMUSG00000027804	Ppid	A	0.116983	-0.0163641	-0.0256533	-0.0170447	-0.127097	-0.046248	0.0835072	0.031917
ENSMUSG00000060510	Zfp266	A	0.0679954	0.0162135	-0.092718	0.0248403	0.0557811	-0.103365	0.0953131	-0.0640605
ENSMUSG00000035443	Thyn1	A	0.0193836	0.0885575	-0.0938759	-0.024361	-0.0563677	-0.0324121	-0.0350504	0.134126
ENSMUSG00000027822	Slc33a1	A	0.0741347	0.00442368	-0.0448159	-0.0521431	0.0387513	-0.037352	0.12628	-0.109279
ENSMUSG00000036158	Prickle1	A	0.157547	-0.0412533	-0.00205032	0.0521489	-0.0774308	-0.0343224	0.0112817	-0.0659205
ENSMUSG00000000340	Dbt	A	0.0655968	0.0501162	-0.0718959	-0.0326008	-0.0038588	-0.136127	0.0866945	0.0420749
ENSMUSG00000018845	Unc45b	A	0.0563418	-0.108216	0.0842201	-0.0304777	-0.0923553	-0.0348271	0.074376	0.050938
ENSMUSG00000028152	Tspan5	A	-0.0407445	-0.0113059	0.0324658	-0.0238091	-0.065569	-0.102725	0.112786	0.098902
ENSMUSG00000032267	Usp28	A	0.0871777	0.0460686	-0.0880331	-0.0113782	-0.0772258	0.107521	0.0100943	-0.0742247
ENSMUSG00000004535	Tax1bp1	A	0.0690159	-0.018419	-0.166593	0.0798854	0.0151032	-0.0150817	0.0317215	0.00436766
ENSMUSG00000032374	Plod2	A	0.0567388	-0.0290118	-0.0882544	0.0255718	-0.0519617	-0.0906394	0.116099	0.0614582
ENSMUSG00000014959	Gorasp2	A	0.106124	0.0142266	-0.0522521	0.100841	-0.064859	-0.0491423	0.0362815	-0.0912188
ENSMUSG00000053205	Styx	A	0.121928	-0.0177197	-0.0878098	-0.0469907	0.0810506	-0.0461691	0.056126	-0.0604153
ENSMUSG00000021461	Fancc	A	-0.00724774	-0.0558239	-0.0542294	0.102971	-0.0422464	0.0470737	0.104335	-0.0948322
ENSMUSG00000029614	Rpl6	A	0.0581879	-0.0720575	-0.0302427	-0.0434931	-0.0676764	0.000633649	0.156819	-0.00217106
ENSMUSG00000034192	Lsm3	A	0.154901	-0.017405	-0.0840375	0.0687654	-0.0474721	-0.022091	-0.013643	-0.0390175
ENSMUSG00000033065	Pfkm	A	0.0778261	0.0743597	0.0535318	0.029487	0.00229113	-0.0643147	-0.0315601	-0.141621
ENSMUSG00000027006	Dnajc10	A	0.0837402	0.113916	-0.0623267	-0.0502148	0.00688427	-0.115315	0.0271467	-0.00383136
ENSMUSG00000034317	Trim59	A	0.0864716	-0.0295232	0.00125594	-0.0620271	0.0193833	-0.108571	0.123199	-0.0301884
ENSMUSG00000090841	Myl6	A	0.0486701	0.0432231	0.128419	0.00906128	-0.110634	0.000839097	-0.0694234	-0.0501549
ENSMUSG00000023010	Tmbim6	A	0.087907	-0.0804637	0.014397	0.0566967	-0.109522	-0.0413293	0.092719	-0.0204042
ENSMUSG00000024563	Smad2	A	0.0813072	-0.099002	0.0348342	-0.0849025	0.0162011	-0.0749639	0.0915942	0.0349317
ENSMUSG00000020485	Supt4a	A	0.0868589	-0.0814922	-0.0441315	-0.0271674	-0.051276	-0.0408206	0.0217101	0.136319
ENSMUSG00000031600	Vps37a	A	0.0193815	0.0589893	0.0494804	-0.00802887	0.0218033	-0.0789993	0.0802805	-0.142907
ENSMUSG00000030619	Eed	A	0.105426	-0.0809622	0.0288777	-0.0848155	-0.0833804	0.0300035	0.079548	0.00530261
ENSMUSG00000032952	Ap4b1	A	0.0869261	-0.0863395	-0.010695	-0.0335406	-0.0813838	0.0414825	0.118603	-0.035053
ENSMUSG00000012422	Tmem167a	A	0.0351721	0.0186979	-0.0288207	-0.0539148	-0.00353078	-0.0624206	0.161521	-0.0667039
ENSMUSG00000069833	Ahnak	A	0.104136	0.00728224	0.0811955	0.0629743	-0.0573526	-0.0428079	-0.0541567	-0.101271
DGCR14	NA	A	0.0112671	-0.0225639	0.00904035	0.128699	-0.13349	0.056715	-0.0159127	-0.0337554
ENSMUSG00000022913	Psmg1	A	0.0911115	-0.0582942	-0.00298722	-0.0707484	-0.0711179	0.0729934	0.0962198	-0.0571769
ENSMUSG00000050244	Heatr1	A	0.0647515	0.0690895	-0.0594872	0.0303772	-0.0577274	-0.0644628	0.105017	-0.0875577
ENSMUSG00000036188	Ankmy2	A	0.138108	0.0222512	0.0501146	0.0312661	-0.0727978	-0.0900071	-0.0422517	-0.036683
ENSMUSG00000052681	Rap1b	A	0.108301	0.0503473	0.0210707	-0.00785782	-0.14599	-0.0469297	0.0327895	-0.0117307
ENSMUSG00000026082	Rev1	A	0.042128	0.00680531	-0.0162973	-0.0475033	0.0425061	-0.0185423	0.123809	-0.132905
ENSMUSG00000022858	Tra2b	A	0.0776202	-0.0246892	-0.0594833	0.0197573	0.00266304	-0.11394	0.123571	-0.0254989
ENSMUSG00000036282	Naa30	A	0.07277	-0.037971	-0.0763292	0.0232547	-0.0157086	-0.119006	0.0876987	0.0652911
ENSMUSG00000068328	Aup1	A	0.146734	-0.0490144	-0.0715229	0.0427303	-0.0565742	0.0552303	-0.0291207	-0.0384626
ENSMUSG00000041688	Amot	A	0.0148738	-0.0530635	0.0652566	0.0124039	-0.0582346	-0.116528	0.121598	0.0136938
ENSMUSG00000027487	Cdk5rap1	A	0.0913538	0.065621	-0.0878289	0.101818	-0.0383233	-0.0585548	-0.0144867	-0.0595991
ENSMUSG00000036087	Slain2	A	0.00370636	0.145993	-0.0380729	0.0311717	-0.0346174	-0.101993	0.0415257	-0.0477139
ENSMUSG00000021728	Emb	A	0.130063	-0.039544	-0.00765607	-0.0831171	-0.00158863	-0.0926496	0.027028	0.0674642
ENSMUSG00000020048	Hsp90b1	A	0.132883	-0.024028	-0.0340958	0.00568051	-0.0729469	-0.0506188	0.0958905	-0.0527642
ENSMUSG00000079509	Zfx	A	0.103529	0.0714803	-0.0714114	-0.0098585	-0.0786333	-0.0857636	0.0686191	0.00203842
ENSMUSG00000006386	Tek	A	0.12278	-0.0340182	0.0775097	-0.0448532	-0.0956022	0.013351	0.0300201	-0.0691873
ENSMUSG00000024054	Smchd1	A	0.0286586	0.0532569	-0.0534829	0.0179742	0.0569279	-0.113107	0.0945617	-0.0847892
ENSMUSG00000035051	Dhx57	A	0.00732326	-0.0169579	0.074816	0.132608	-0.0155057	-0.0778191	-0.0090986	-0.0953656
DUXBL3	NA	A	-0.0416871	-0.0897643	0.0283193	0.126809	-0.0018134	-0.0206661	0.0764419	-0.0776398
ENSMUSG00000022300	Dcaf13	A	0.0753998	-0.0090195	0.0177729	0.114177	-0.106868	-0.0859282	-0.0253304	0.0197967
ENSMUSG00000004642	Slbp	A	0.130747	-0.0305971	-0.0387523	-0.0244789	0.0488698	-0.119556	0.0447761	-0.0110081
ENSMUSG00000055538	Zcchc24	A	0.0876299	0.00104603	-0.137473	-0.0151741	0.0293261	-0.0318025	0.0964853	-0.030038
ENSMUSG00000028691	Prdx1	A	0.0973289	-0.00513851	0.0263099	0.012397	-0.086492	-0.127067	0.0685487	0.014113
ENSMUSG00000026960	Arl6ip6	A	0.0244891	0.00603673	-0.0836886	0.0435659	-0.0641253	-0.09429	0.116876	0.0511365
ENSMUSG00000000168	Dlat	A	0.0563978	0.108442	-0.0133852	0.0276035	-0.109977	-0.0778382	0.0530187	-0.0442619
ENSMUSG00000001674	Ddx18	A	0.0472414	-0.00530899	0.0777042	-0.0871202	-0.110699	0.0250773	0.0915904	-0.0384852
ENSMUSG00000078974	Sec61g	A	0.0714556	-0.0529321	-0.0592122	0.0819955	-0.109542	0.0383786	0.0722235	-0.0423673
ENSMUSG00000035399	Oser1	A	0.0121861	-0.016257	-0.0444276	-0.00581229	0.0397029	-0.13826	0.119736	0.033132
ENSMUSG00000027808	Serp1	A	0.105141	0.0624491	-0.0175521	-0.0155307	-0.0527229	-0.0805305	0.0823514	-0.0836054
ENSMUSG00000031954	Cfdp1	A	0.129366	-0.00280407	-0.0389715	0.0582104	-0.100538	-0.0630327	-0.027071	0.0448417
ENSMUSG00000051379	Flrt3	A	0.0867208	-0.0886633	-0.0266028	0.0105036	-0.0195635	0.00318408	0.120342	-0.0859206
ENSMUSG00000063362	Alg11	A	0.0321044	0.0450532	-0.0197146	-0.0433707	-0.0635776	-0.0811225	0.148854	-0.0182258
ENSMUSG00000019988	Nedd1	A	0.0137843	0.116684	-0.002659	-0.077091	-0.0371237	-0.0625624	0.102512	-0.0535441
ENSMUSG00000046096	Mosmo	A	0.0399811	-0.0531391	-0.0547723	0.0421855	0.0646815	-0.136816	0.0213578	0.0765211
ENSMUSG00000056763	Cspp1	A	0.0396379	-0.0391221	0.00399772	0.111911	-0.115671	-0.0738426	0.0616656	0.0114229
ENSMUSG00000038721	Hoxb7	A	0.0952163	-0.115386	0.0367633	0.0104059	-0.0436778	-0.0850721	0.0398234	0.0619266
ENSMUSG00000026434	Nucks1	A	-0.0172634	0.00706155	-0.0121506	0.0481701	-0.0220043	-0.132585	0.131964	-0.00319242
ENSMUSG00000020124	Usp15	A	0.0644113	0.0519471	-0.00311894	0.0564865	-0.100182	-0.0972042	0.0782384	-0.0505785
ENSMUSG00000037697	Ddhd1	A	0.0612719	-0.0213133	0.0260844	0.0444176	-0.0896808	-0.0834355	-0.0533539	0.11601
ENSMUSG00000021713	Ppwd1	A	0.13511	-0.030486	-0.0467511	0.0312186	-0.00943178	-0.0378082	0.0607982	-0.10265
ENSMUSG00000020520	Galnt10	A	0.13021	-0.0310037	-0.0778046	-0.0851151	-0.00942281	-0.0302442	0.0359598	0.0674201
ENSMUSG00000042812	Foxf1	A	0.150585	-0.0619744	0.0046199	-0.0374412	-0.0401541	-0.0690767	-0.00684175	0.0602833
ENSMUSG00000022329	Stk3	A	0.113817	-0.0360416	0.05879	-0.120662	0.0123434	0.017852	-0.0688697	0.0227707
ENSMUSG00000025903	Lypla1	A	-0.0132858	0.0295572	0.0117211	-0.0615916	0.024417	-0.13687	0.111887	0.0341653
ENSMUSG00000025037	Maoa	A	0.0890468	0.0665314	0.00855795	0.00237762	-0.0180045	-0.155861	0.0239995	-0.0166478
ENSMUSG00000025040	Fundc1	A	0.136721	-0.0156698	-0.038579	-0.0201885	0.02115	-0.102786	0.0638205	-0.0444682
ENSMUSG00000029840	Mtpn	A	0.0778239	0.0172907	-0.00338336	0.00472194	0.00955402	-0.0806689	0.0981486	-0.123487
ENSMUSG00000094622	Gm3055	A	0.0667058	-0.0058713	-0.0624371	-0.0156507	0.110731	-0.124219	0.0385306	-0.0077891
ENSMUSG00000024491	Rbm27	A	0.0239536	0.138257	-0.0393164	-0.0472136	-0.0382132	-0.0809791	0.0737468	-0.0302349
ENSMUSG00000038235	F11r	A	0.0960267	0.0139001	-0.0658162	0.0519517	-0.13189	-0.0271622	0.00646687	0.0565233
ENSMUSG00000014748	Tex261	A	0.0480641	0.100694	0.0881128	-0.077372	-0.0577128	-0.0587636	0.0221287	-0.0651516
ENSMUSG00000021918	Nek4	A	0.0378226	0.0630714	-0.0108025	0.112754	-0.0542859	-0.099701	0.0273912	-0.07625
ENSMUSG00000061479	Snrpa	A	0.0940169	0.00813157	-0.00382566	-0.092367	-0.069223	0.0712907	-0.0758807	0.0678573
ENSMUSG00000021737	Psmd6	A	0.131544	0.00550537	0.0175662	-0.0671154	-0.111605	-0.0218157	0.050292	-0.00437177
ENSMUSG00000056091	St3gal5	A	0.0822512	-0.0164284	0.104337	-0.00887948	0.0270828	-0.104483	-0.0888856	0.00500589
ENSMUSG00000041840	Haus1	A	0.118396	-0.0922717	0.0459737	-0.0223131	-0.103983	0.00534982	0.0381978	0.0106501
ENSMUSG00000028345	Tex10	A	0.0832614	-0.049366	-0.0084288	0.0160686	-0.106523	-0.0573403	0.114499	0.00782954
ENSMUSG00000026646	Suv39h2	A	0.0511852	-0.0209826	0.00863329	0.0235156	0.0273723	-0.137339	0.104651	-0.0570353
ENSMUSG00000018217	Pmp22	A	0.0716099	0.0425517	0.102898	0.036612	-0.0729644	-0.0998254	-0.0349217	-0.0459598
ENSMUSG00000025016	Tm9sf3	A	0.0703237	-0.0402568	0.0143913	-0.0135358	-0.0480904	-0.0973669	0.13528	-0.0207447
ENSMUSG00000031586	Rbpms	A	0.0953998	-0.0577025	0.0802785	-0.0190555	-0.0774833	-0.0936452	0.0559613	0.016247
ENSMUSG00000027907	S100a11	A	-0.0030321	-0.0684374	-0.0510937	0.106005	-0.0733141	0.0662244	0.0781672	-0.0545188
ENSMUSG00000020328	Nudcd2	A	0.0322627	0.0100139	0.0648167	-0.0842704	-0.104058	-0.0472122	0.106679	0.0217685
ENSMUSG00000035873	Pawr	A	0.105998	0.0584539	0.00176601	0.0286109	-0.140352	-0.00805883	-0.000459558	-0.045958
ENSMUSG00000066798	Zbtb6	A	0.0925526	-0.0167904	-0.0270372	-0.0184183	0.0712661	-0.139083	0.0526187	-0.0151083
ENSMUSG00000041084	Ostc	A	0.0769907	0.0561599	0.0207087	0.0228925	-0.112694	-0.108307	0.052757	-0.00850757
ENSMUSG00000039656	Rxrb	A	0.0690625	-0.0794514	0.12045	0.00741206	-0.104538	-0.0220329	0.0144138	-0.00531556
ENSMUSG00000028138	Adh5	A	0.0750577	-0.0142002	0.00395278	0.0704544	-0.148916	0.0389259	-0.0475929	0.0223183
ENSMUSG00000017499	Cdc6	A	0.071417	-0.0988588	-0.0679369	0.099184	-0.0405067	-0.0241025	-0.0135793	0.0743831
ENSMUSG00000024990	Rbp4	A	0.117452	-0.00157307	0.0274525	-0.0730873	-0.0786895	-0.043806	-0.0366206	0.0888718
ENSMUSG00000024423	Impact	A	0.0163938	0.0376131	-0.05604	0.144638	-0.0963834	-0.0373325	0.0146713	-0.0235604
ENSMUSG00000028521	Slc35d1	A	0.07043	-0.0245532	0.0115134	0.0382877	-0.129241	-0.0813293	0.0648732	0.0500196
ENSMUSG00000022698	Naa50	A	0.0325781	0.0712243	-0.0372271	-0.0142635	0.00654001	-0.145113	0.0912717	-0.00501057
ENSMUSG00000020089	Ppa1	A	0.0549508	-0.000415034	0.0315421	0.0616364	-0.166986	0.0157298	0.0261334	-0.0225916
ENSMUSG00000022336	Eif3e	A	0.0300848	-0.0240496	-0.0665452	-0.0130714	-0.0140238	-0.0968505	0.138835	0.0456209
ENSMUSG00000015095	Fbxw5	A	0.0413153	0.0662337	0.0345033	-0.0239788	0.0509144	-0.061511	0.0384271	-0.145904
ENSMUSG00000022061	Nkx3-1	A	0.0510414	-0.125048	-0.000864477	-0.0115088	-0.0482605	0.0339043	0.1212	-0.0204638
ENSMUSG00000058729	Lin9	A	0.085201	0.0471366	-0.043302	-0.00999379	-0.13839	-0.0386568	0.0445509	0.0534536
2021-09-02	NA	A	0.0969936	0.0188706	-0.00886998	0.0479778	0.0109857	-0.14507	0.0308175	-0.0517055
ENSMUSG00000048528	Nkx1-2	A	0.065337	-0.0612889	-0.0563131	-0.0314587	-0.0752721	0.0119382	0.137226	0.00983138
ENSMUSG00000074656	Eif2s2	A	0.129333	-0.0135496	0.0357521	0.00612236	-0.0807362	-0.0308267	0.0480689	-0.0941637
ZFP781	NA	A	0.0259358	-0.0715345	-0.038384	0.0548538	0.0426689	-0.0765321	0.123452	-0.0604603
ENSMUSG00000024493	Lars	A	0.019536	-0.0587291	0.0612291	-0.0512778	-0.0568268	-0.0869419	0.066091	0.106919
ENSMUSG00000025130	P4hb	A	0.0811417	0.0927033	0.0460484	0.0123928	-0.107659	-0.0215165	-0.0205523	-0.0825587
ENSMUSG00000033106	Slc7a6os	A	0.0672887	-0.00415236	0.106396	-0.0656503	-0.0807479	-0.0554483	-0.0406388	0.0729525
ENSMUSG00000033953	Ppp3r1	A	-0.0154196	-0.00664615	0.00290186	0.124866	-0.0641892	-0.084904	0.0870518	-0.0436607
ENSMUSG00000034295	Fhod3	A	0.146432	-0.088576	-0.0134324	-0.0297555	-0.0538512	-0.0175781	0.0558458	0.000914956
ENSMUSG00000090000	Ier3ip1	A	0.0164003	0.108039	-0.0606863	0.030076	-0.0694623	-0.0979596	-0.00194397	0.0755369
ENSMUSG00000031843	Mphosph6	A	0.101959	-0.0640824	0.003013	0.0379327	-0.138189	0.00536632	0.033133	0.0208673
ENSMUSG00000024803	Ankrd1	A	0.0426602	0.0193756	0.11265	0.0419265	-0.0529251	-0.103398	-0.0781374	0.0178483
ENSMUSG00000015672	Mrpl32	A	-0.0569155	0.0362779	-0.0809671	0.136896	0.0124804	-0.0683108	0.0391866	-0.0186473
ENSMUSG00000031327	Chic1	A	0.0157423	0.0177263	-0.0409235	0.0573709	0.0626922	-0.149423	0.0634494	-0.0266343
ENSMUSG00000047881	Rell1	A	0.12315	0.0564332	0.062107	-0.0304771	-0.0547246	-0.0547186	-0.0177167	-0.0840536
ENSMUSG00000003923	Tfam	A	0.0550676	-0.0929311	0.0897284	0.0122484	-0.065583	-0.00670007	0.0822306	-0.0740608
ENSMUSG00000025491	Ifitm1	A	0.0826792	-0.0604678	0.039362	-0.0464034	-0.064595	-0.0709339	0.00624995	0.114109
ENSMUSG00000029504	Ddx51	A	0.119143	0.110857	-0.0146972	-0.0586199	-0.0455828	-0.0297393	-0.0445924	-0.0367681
ENSMUSG00000035351	Nup37	A	0.0179087	-0.076234	-0.0189889	0.02925	0.0113147	-0.123619	0.0610552	0.0993131
ENSMUSG00000071533	Pcnp	A	-0.00513562	0.0533936	0.0593037	-0.108946	0.0582752	-0.0889265	0.0718029	-0.0397678
ENSMUSG00000028173	Wls	A	0.0718997	0.0259591	-0.128227	0.00904082	-0.0623519	-0.0378357	0.0847728	0.0367419
ENSMUSG00000022905	Kpna1	A	0.03976	0.083321	0.079088	0.0229071	-0.0547993	-0.0836587	0.0164128	-0.103031
ENSMUSG00000072964	Bhlhb9	A	0.119013	-0.0221151	-0.0290752	-0.0747086	-0.0825008	-0.0312457	0.0557618	0.0648707
ENSMUSG00000058298	Mcm9	A	-0.0501722	0.0453853	-0.0313684	0.0599952	-0.0705064	-0.0997314	0.0469658	0.0994321
ENSMUSG00000036916	Znf280c	A	0.0146969	-0.0733858	0.0419729	0.0244543	0.0806314	-0.133592	0.0600515	-0.0148289
ENSMUSG00000021497	Txndc15	A	-0.00488576	0.0601934	0.0943037	-0.00945019	-0.136898	0.0157696	0.0369569	-0.05599
ENSMUSG00000094786	Gm14403	A	0.0822718	0.0370604	-0.0939892	0.032997	-0.0238683	-0.0716903	0.0949118	-0.0576931
ENSMUSG00000027427	Polr3f	A	0.15562	-0.0124355	-0.0301776	-0.0130538	-0.0530051	-0.0783044	0.0402468	-0.00889059
ENSMUSG00000020572	Nampt	A	0.0588267	-0.0987359	-0.00792186	-0.046588	-0.024553	-0.0420743	0.13198	0.0290666
ENSMUSG00000030536	Iqgap1	A	0.0876837	0.0604402	0.0554757	0.0256644	-0.0735337	-0.114097	-0.0500006	0.00836682
ENSMUSG00000006732	Mettl1	A	0.016425	-0.0717382	0.021078	0.115599	-0.0333735	0.000524435	0.0609897	-0.109504
ENSMUSG00000032307	Ube2q2	A	-0.0342669	0.0743104	-0.0383642	-0.0193985	-0.0396013	-0.103082	0.1149	0.0455024
ENSMUSG00000022195	6030458C11Rik	A	-0.0758607	0.0944229	0.0613653	0.0229738	-0.0395487	-0.116377	0.0428157	0.0102085
ENSMUSG00000044573	Acp1	A	0.0728935	-0.0214098	0.0116151	-0.027708	-0.0977036	-0.0896649	0.0660804	0.0858974
ENSMUSG00000040236	Trappc5	A	0.00298256	0.0958609	0.0223393	0.0548379	-0.0787096	-0.0894501	-0.0711854	0.0633246
ENSMUSG00000040550	Otud6b	A	0.0523858	-0.0260762	0.0882093	-0.00979679	-0.119828	-0.0336463	0.0875175	-0.0387652
ENSMUSG00000023988	Bysl	A	0.049042	0.0405032	0.100405	0.0335557	-0.0332738	-0.106205	-0.0909231	0.00689603
ENSMUSG00000024078	Ttc27	A	0.140035	-0.0474388	-0.0328659	-0.0628095	-0.00611309	-0.0647383	0.00457903	0.0693514
ENSMUSG00000029781	Fkbp9	A	0.109961	0.0203132	0.0403162	0.0158819	-0.00917995	-0.130365	-0.0644308	0.0175038
ENSMUSG00000019261	Map1s	A	0.0965843	-0.0259078	-0.0393184	0.082032	-0.112419	0.0454724	-0.0536437	0.0072005
ENSMUSG00000028163	Nfkb1	A	0.0334855	-0.0137245	0.0283504	0.0353852	-0.142879	-0.0589586	0.0312153	0.0871258
ENSMUSG00000031608	Galnt7	A	0.117481	-0.0361914	0.0313208	0.031651	-0.0944333	-0.0911969	0.0384147	0.00295403
ENSMUSG00000023066	Rttn	A	0.0289721	-0.0190417	0.0367922	0.00743549	0.0722614	-0.0324225	0.0590847	-0.153082
ENSMUSG00000023919	Cenpq	A	0.0205949	0.0948422	-0.083918	0.00528592	-0.0209138	-0.0998526	0.093598	-0.00963662
ENSMUSG00000020654	Adcy3	A	0.0521999	-0.00808747	0.0502236	-0.0456593	-0.0862354	-0.0960368	0.103705	0.0298903
ENSMUSG00000021917	Spcs1	A	0.0675905	-0.00496061	0.0638247	-0.0623402	0.0257823	-0.123821	0.074073	-0.0401488
ENSMUSG00000030753	Thap12	A	0.0690678	0.0660187	0.0414567	0.0046252	-0.0863826	-0.110012	0.058084	-0.0428583
ENSMUSG00000118084	AA388235	A	0.0392755	0.0416675	0.0709689	0.0724403	0.00599868	-0.102689	-0.0230758	-0.104586
ENSMUSG00000021639	Gtf2h2	A	0.131949	-0.0617755	0.0261059	-0.0378066	-0.0480955	0.0723497	-0.0159308	-0.0667962
ENSMUSG00000035376	Hacd2	A	0.0805178	0.0989085	0.0413894	-0.0478726	-0.0810309	-0.0683463	0.031758	-0.0553241
ENSMUSG00000027361	Gabpb1	A	0.0958521	0.0401237	-0.0249128	-0.0429489	-0.0456788	-0.111583	0.0878326	0.00131529
ENSMUSG00000072704	Smim10l1	A	0.0527102	0.106039	-0.0369226	0.0053318	-0.0832021	-0.105687	0.034588	0.0271427
ENSMUSG00000038206	Fbxo8	A	0.0835532	-0.0475685	-0.0690016	-0.0315529	-0.0433785	-0.0532954	0.1169	0.0443434
ENSMUSG00000028675	Pnrc2	A	0.00714532	0.0429298	0.0199187	-0.09592	-0.012042	-0.084123	-0.00660513	0.128696
ENSMUSG00000028932	Psmc2	A	0.0848806	0.0273239	0.100475	-0.0244178	-0.0593105	0.00297109	-0.018842	-0.11308
ENSMUSG00000031703	Itfg1	A	0.121099	-0.0299618	-0.0942533	-0.0157983	0.0118579	-0.0810413	0.0476474	0.0404501
ENSMUSG00000028403	Zdhhc21	A	0.00909739	0.0538353	-0.0095867	-0.00650016	-0.0221875	-0.127807	0.122446	-0.0192971
ENSMUSG00000021732	Fgf10	A	0.0970581	0.0415612	-0.131359	-0.052628	-0.0206139	0.00475589	0.0606539	0.000572109
ENSMUSG00000038828	Tmem214	A	0.0740826	-0.0867515	0.120237	0.00944566	-0.0283236	-0.00727706	0.00145534	-0.0828684
ENSMUSG00000014867	Surf4	A	0.0962695	0.0381664	-0.0144609	0.0747653	-0.082623	-0.0712597	-0.0752375	0.0343799
ENSMUSG00000028364	Tnc	A	0.0290055	0.10797	0.0207556	0.0050104	-0.038371	-0.140817	0.0290969	-0.0126507
ENSMUSG00000032252	Glce	A	0.0224387	0.055552	0.073214	-0.0135438	-0.0623674	-0.11497	-0.0439148	0.0835913
ENSMUSG00000040128	Pnrc1	A	0.0869356	0.018611	-0.067041	-0.0564585	0.0450887	-0.0144489	0.0864922	-0.0991791
ENSMUSG00000056579	Tug1	A	0.0422766	0.00823797	0.00664555	-0.0056939	-0.0314821	-0.123456	0.12789	-0.024418
ENSMUSG00000022200	Golph3	A	0.0415652	-0.0626676	-0.0822519	0.0734308	-0.0814144	0.0597442	0.0795304	-0.0279366
ENSMUSG00000026463	Atp2b4	A	0.047438	-0.0996773	0.0591569	0.000787712	0.0918821	-0.102282	0.0156858	-0.0129909
ENSMUSG00000024160	Spsb3	A	0.133517	0.00405669	0.0708763	-0.00211169	-0.0421093	-0.0542846	-0.0809209	-0.0290233
ENSMUSG00000019877	Serinc1	A	0.0567309	0.0681191	0.00602099	-0.0158999	-0.00351589	-0.114939	0.0841616	-0.0806783
ENSMUSG00000038416	Cdc16	A	0.11821	0.0598339	0.0242354	-0.00565436	0.000720995	-0.106031	-0.0197343	-0.0715808
ENSMUSG00000016520	Lnx2	A	0.0505141	0.0378608	0.014081	-0.0473508	0.0636875	-0.12319	0.0702277	-0.0658299
ENSMUSG00000035455	Fignl1	A	0.0956804	0.00974072	0.0212401	-0.059909	-0.0269548	-0.128697	0.0579605	0.0309393
ENSMUSG00000060798	Intu	A	0.0731934	0.0740089	-0.112314	0.023971	-0.0945579	-0.0141695	0.039125	0.010743
ENSMUSG00000055027	Smyd1	A	0.0337696	0.0256876	0.0767984	0.0107659	0.0142245	-0.160916	0.0206743	-0.0210041
ENSMUSG00000021470	Ercc6l2	A	-0.0295366	-0.0682254	-0.0233828	0.105017	-0.0226325	-0.0917331	0.0759293	0.054564
ENSMUSG00000040725	Hnrnpul1	A	0.0514378	-0.0307346	0.0823195	0.0974236	-0.0738819	-0.00909982	-0.093677	-0.0237876
ENSMUSG00000037236	Matr3	A	0.0310227	0.0432876	-0.0872701	-0.0505321	0.0381069	-0.0976751	0.101119	0.0219409
T	NA	A	0.0473202	-0.0301308	0.0412801	-0.0304067	-0.103745	-0.0723551	0.105328	0.04271
ENSMUSG00000030946	Lhpp	A	0.0902143	-0.125286	0.0818292	-0.0306721	0.0164101	-0.0470122	-0.0100341	0.0245502
ENSMUSG00000056537	Rlim	A	0.022156	0.00199125	0.0209093	0.0278525	-0.00517679	-0.114098	0.120059	-0.0736936
ENSMUSG00000024807	Syvn1	A	0.10473	-0.055448	-0.0165105	-0.0590234	-0.0620123	0.112498	-0.0120845	-0.0121495
ENSMUSG00000034617	Mtrr	A	0.11056	0.00156302	0.061753	-0.0448706	-0.0278228	-0.12016	-0.0144061	0.0333833
ENSMUSG00000033054	Npat	A	0.0492172	0.0533748	-0.0116771	-0.0808049	-0.0136062	-0.106525	0.105242	0.00477851
ENSMUSG00000011256	Adam19	A	0.161932	-0.0117848	-0.0519618	0.0210679	-0.0288147	-0.0389298	-0.0519266	0.000417525
ENSMUSG00000028044	Cks1b	A	0.0939129	-0.0369828	-0.00881147	0.0209052	-0.130479	-0.0374263	0.0332079	0.0656732
ENSMUSG00000034663	Bmp2k	A	-0.0110053	0.0593835	-0.0147814	0.0113335	0.0232453	-0.147971	-0.00962737	0.0894226
ENSMUSG00000031434	Morc4	A	0.0254571	0.0844364	0.0457107	0.0634081	-0.0364654	-0.106552	0.0122778	-0.0882722
ENSMUSG00000026383	Epb41l5	A	0.0428626	0.0540078	-0.00403241	-0.036097	-0.0739502	-0.0910944	0.120469	-0.0121649
ENSMUSG00000020009	Ifngr1	A	0.0683646	0.0203256	0.0271391	-0.00440059	-0.0320724	-0.148665	-0.0048478	0.074156
ENSMUSG00000022973	Synj1	A	-0.063821	0.0714584	-0.0115481	0.0652492	-0.0282794	-0.110622	-0.0105841	0.0881472
ENSMUSG00000091509	Gm17066	A	-0.0239129	-0.039232	0.0266097	0.0129771	-0.0376008	-0.113446	0.118393	0.0562119
ENSMUSG00000038141	Tmem181a	A	0.0714969	0.0304009	0.063976	0.0164602	-0.129192	-0.00188232	0.0293001	-0.08056
ENSMUSG00000063895	Nupl1	A	0.0373411	0.017531	0.0979399	0.00640213	0.010623	-0.150965	-0.00699036	-0.0118812
ENSMUSG00000021464	Ror2	A	0.0945847	0.0216413	-0.032118	-0.0687552	-0.108312	0.0750037	0.0381435	-0.0201876
ENSMUSG00000038335	Tsr1	A	0.108482	0.0120987	0.0486409	-0.0212484	-0.071604	-0.115411	0.0330562	0.00598561
ENSMUSG00000020290	Xpo1	A	0.0655648	0.0320004	-0.0277399	0.0426006	-0.021463	-0.110015	0.0920505	-0.0729984
ENSMUSG00000036223	Ska1	A	0.108984	-0.0574191	-0.0204864	-0.0825679	0.0626355	-0.040811	0.0687962	-0.0391312
1810022K09RIK	NA	A	0.132442	0.0678058	-0.0285647	-0.0859331	-0.0237473	-0.0537081	-0.0177291	0.00943471
ENSMUSG00000014606	Slc25a11	A	0.117188	-0.00215036	-0.0317921	0.0387843	-0.0253518	0.0223349	0.0101781	-0.129191
ENSMUSG00000032932	Hspa13	A	0.00319268	0.115452	-0.0382727	0.0740632	-0.0562969	-0.0479745	0.0346747	-0.0848382
ENSMUSG00000024293	Esco1	A	0.122603	0.0188361	-0.0617527	0.0262628	0.0287257	-0.0168358	-0.00327595	-0.114563
ENSMUSG00000022865	Cxadr	A	0.0721157	-0.00679744	-0.0585198	-0.0445688	-0.086494	-0.0184354	0.12354	0.0191602
ENSMUSG00000021048	Mthfd1	A	0.0606409	-0.0633434	0.0752467	0.00393182	-0.0732276	0.0863082	-0.000893233	-0.0886634
ENSMUSG00000013275	Slc41a1	A	0.0776328	-0.128919	-0.0279392	0.0512923	0.022705	0.0395236	0.0343929	-0.0686889
ENSMUSG00000066158	AY512931	A	0.0888997	-0.134331	0.0680665	-0.00941073	0.0257333	-0.0430042	-0.018511	0.0225574
ENSMUSG00000028944	Prkag2	A	0.00549777	0.0954131	-0.0154235	-0.0121911	0.0565216	-0.136354	-0.0334253	0.0399611
ENSMUSG00000074476	Spc24	A	0.00337279	0.0855027	0.0478423	-0.126713	-0.027163	0.0244861	0.0554444	-0.0627726
ENSMUSG00000025035	Arl3	A	0.0510572	0.0144252	-0.0396054	-0.0837714	0.0439487	-0.0805967	0.116862	-0.0223201
ENSMUSG00000043542	Zc2hc1a	A	0.0260006	-0.0213932	0.0439488	0.0518852	-0.0234326	-0.119093	0.100441	-0.0583569
ENSMUSG00000060073	Psma3	A	0.136313	0.0778855	-0.0377299	-0.0284158	-0.0680564	-0.0259272	-0.0141203	-0.0399487
ENSMUSG00000042406	Atf4	A	0.0246682	0.131923	0.0103189	-0.0845554	0.0335183	-0.0827905	-0.0254766	-0.00760603
ENSMUSG00000025939	Ube2w	A	-0.00675535	0.122219	-0.0669029	0.00906789	-0.0709315	-0.0661447	0.0699168	0.00953056
ENSMUSG00000025816	Sec61a2	A	0.13096	-0.00740336	0.0478292	0.0182816	-0.0764723	-0.0219636	-0.00318061	-0.0880506
ENSMUSG00000026843	Fubp3	A	0.0459945	0.0656785	-0.109425	0.0778038	-0.0159096	-0.0877768	0.0364461	-0.0128117
FAM213A	NA	A	0.0834594	-0.0694929	0.0202214	-0.0419734	-0.112815	0.0790629	0.015187	0.0263502
ENSMUSG00000024317	Rnf138	A	0.0348229	-0.0489865	-0.104093	0.053776	0.0110903	-0.0827137	0.0567686	0.0793352
ENSMUSG00000034321	Exosc1	A	0.0156377	-0.0166106	0.0463654	0.0036783	-0.0896117	-0.0946713	0.0176018	0.11761
ENSMUSG00000003135	Cnot11	A	0.0830081	0.0631176	-0.132074	-0.0343583	0.0405884	-0.0378182	-0.0144168	0.0319533
ENSMUSG00000014850	Msh3	A	0.0786972	0.0228589	-0.0137472	-0.129368	-0.0184089	0.00980153	-0.0399453	0.0901122
ENSMUSG00000026455	Klhl12	A	0.051413	0.0157742	-0.059854	-0.0407235	-0.0765014	-0.0391317	0.134324	0.0146992
ENSMUSG00000029174	Tbc1d1	A	0.0910198	0.0486568	0.0261828	0.0753262	-0.0548762	-0.0830432	-0.0240543	-0.079212
ENSMUSG00000032294	Pkm	A	0.0773301	-0.0794422	-0.00855874	-0.0397287	-0.0549356	0.0265885	0.119839	-0.0410926
ENSMUSG00000037089	Slc35b2	A	0.0720326	-0.137437	-0.0182987	0.0591619	0.0332999	-0.0510902	0.0455559	-0.0032246
ENSMUSG00000003814	Calr	A	0.111314	0.0528143	0.0343471	0.0307355	-0.105978	-0.047936	-0.0344434	-0.0408532
ENSMUSG00000036499	Eea1	A	0.010404	0.0617508	0.0418914	0.0149967	-0.0934022	-0.0929193	0.0945284	-0.0372498
ENSMUSG00000020454	Eif4enif1	A	0.103253	0.0152307	-0.0653939	-0.0445658	-0.0972876	-0.0172122	0.0756979	0.0302782
ENSMUSG00000034032	Rpap1	A	0.0680389	0.0199864	-0.0126291	0.0268964	-0.0974626	0.0145034	-0.103824	0.0844908
ENSMUSG00000078453	Abracl	A	0.0667686	0.04178	0.051322	0.0379331	-0.0012702	-0.130298	-0.0783323	0.0120969
ENSMUSG00000080268	Brms1	A	0.129465	0.0304896	-0.0354012	-0.0834289	0.0204749	-0.0808459	-0.00589673	0.0251436
ENSMUSG00000052397	Ezr	A	0.0839214	0.0573457	0.0860993	0.00589859	-0.0257118	-0.0890007	-0.0514065	-0.0671461
ENSMUSG00000022122	Ednrb	A	0.0396565	-0.0371971	-0.0170458	0.089666	0.0817573	-0.064266	0.0133268	-0.105898
ENSMUSG00000022855	Senp2	A	0.0368299	0.0681877	0.0338032	-0.102722	0.037719	-0.0421385	0.061881	-0.0935606
ENSMUSG00000079553	Kifc1	A	0.0876287	0.0976741	0.0116172	-0.0825509	-0.0687469	-0.0556336	0.0304973	-0.0204858
ENSMUSG00000002768	Mea1	A	0.113874	0.00214728	-0.0302993	-0.00206892	-0.0354232	-0.0696916	-0.0701604	0.0916225
ENSMUSG00000074643	Cpne1	A	0.0887199	-0.0235382	0.0786105	0.0470222	-0.0832828	-0.0766573	0.0245266	-0.0554008
ENSMUSG00000039963	Ccdc40	A	0.0914969	0.0214963	0.071374	0.0280333	-0.0983368	-0.03689	0.00914151	-0.0863153
ENSMUSG00000039756	Dnttip2	A	0.0396375	-0.041144	0.0735494	-0.0371403	0.00829589	-0.0408451	0.102432	-0.104786
ENSMUSG00000009733	Tfcp2	A	-0.0320007	0.0619559	-0.0221543	0.0936957	-0.134584	-0.000912604	0.00221845	0.0317814
ENSMUSG00000045691	Thtpa	A	0.0984456	0.013486	0.0914312	-0.0708145	0.0298665	-0.0657316	-0.0560485	-0.0406346
ENSMUSG00000032702	Kank1	A	0.0519227	-0.132062	0.0428511	-0.0414013	0.0586136	-0.0503225	0.0588508	0.0115476
ENSMUSG00000021196	Pfkp	A	0.0449133	0.0573942	-0.0553159	0.0217811	-0.120511	-0.00499264	-0.0357918	0.0925224
ENSMUSG00000061524	Zic2	A	0.13561	-0.11054	-0.0121245	-0.0219538	-0.0331029	0.0241636	0.0177489	0.000198777
ENSMUSG00000073676	Hspe1	A	0.135195	0.000167241	-0.00397012	0.00435938	-0.0772144	-0.0908328	0.0255384	0.0067578
ENSMUSG00000029402	Snrnp35	A	0.0957354	-0.0895941	0.0165174	0.0854936	-0.032343	-0.0671983	0.0333727	-0.0419837
ENSMUSG00000038074	Fkbp14	A	0.0341566	-0.067323	-0.00804551	0.0158765	0.0405743	-0.130886	0.0872181	0.0284295
ENSMUSG00000062012	Zfp13	A	0.0963784	-0.0137143	-0.0196294	0.0217654	-0.0650503	-0.00994629	0.0911065	-0.10091
ENSMUSG00000025602	Zfp202	A	0.0814947	-0.0505627	-0.0499248	0.0177625	-0.095043	0.0486803	0.0892555	-0.0416624
ENSMUSG00000067942	Zfp160	A	0.0254229	0.0696083	-0.0418433	0.109192	-0.00102976	-0.0790126	0.00525188	-0.0875894
ENSMUSG00000030082	Sec61a1	A	0.119634	0.0165768	0.0734596	6.42115e-05	-0.0706123	-0.0241807	-0.0357392	-0.0792022
ENSMUSG00000061273	Mmgt1	A	0.0935013	0.0294594	-0.0256227	-0.00576163	-0.0547586	-0.0527425	0.0998423	-0.0839175
ENSMUSG00000030471	Zdhhc13	A	0.00766024	0.0236591	0.100187	-0.120314	-0.0494821	-0.0222965	0.0698768	-0.00929092
ENSMUSG00000027828	Ssr3	A	0.0938238	0.0116094	-0.00201874	0.0481946	-0.0729819	-0.111239	0.0583757	-0.0257637
ENSMUSG00000034453	Polr3b	A	0.0585558	0.0141724	0.105307	-0.0379551	-0.0889099	-0.0749484	0.0510419	-0.0272639
ENSMUSG00000038178	Slc43a2	A	0.0502154	0.11797	0.0567687	-0.0552906	-0.0114454	-0.0719789	-0.0683164	-0.0179224
ENSMUSG00000021666	Gfm2	A	0.0838124	0.0822642	-0.00721651	0.00286511	-0.0155443	-0.069404	-0.11289	0.0361129
ENSMUSG00000057113	Npm1	A	0.106554	-0.00757816	-0.0143357	-0.0093556	-0.0956471	-0.0739239	0.0801531	0.0141332
ENSMUSG00000079144	A130010J15Rik	A	0.000172032	0.0634662	-0.0439603	0.0172674	-0.0349153	-0.105357	0.118617	-0.0152898
ENSMUSG00000068566	Myadm	A	0.0722594	0.109472	0.00689227	0.00685563	-0.0765961	-0.0683851	0.0179345	-0.0684324
ENSMUSG00000064061	Dzip3	A	0.0536463	0.136332	-0.0860635	-0.0372284	-0.0359225	-0.0357596	0.00311792	0.00187767
ENSMUSG00000040666	Sh3bgr	A	0.153706	0.0144098	0.0183279	-0.0280054	-0.0437159	-0.0340128	-0.0680197	-0.0126904
ENSMUSG00000028656	Cap1	A	0.105143	0.00733414	0.0603035	-0.0421171	-0.0600252	-0.0167628	0.047061	-0.100937
ENSMUSG00000034543	Morc2a	A	0.0901612	0.0800915	0.0605351	-0.00452228	-0.0458549	-0.0343325	-0.0903187	-0.0557595
ENSMUSG00000021806	Nid2	A	0.0936966	0.0557774	0.0131823	-0.0926694	-0.0317643	-0.0864589	-0.0109158	0.059152
ENSMUSG00000040818	Dennd6a	A	0.0245082	-0.0512113	-0.0117208	0.0153385	-0.00225733	-0.128836	0.0951094	0.059069
ENSMUSG00000055228	Zfp935	A	0.0966701	-0.0193247	-0.0727011	-0.0683923	-0.0420488	-0.0342274	0.0818889	0.0581353
ENSMUSG00000032215	Rsl24d1	A	0.106884	0.00255086	0.0779639	-0.0667557	-0.0668912	-0.0769177	0.0176613	0.0055048
ENSMUSG00000046873	Mbtps2	A	0.00616975	0.0616259	-0.0794415	0.0626729	-0.057654	-0.0699709	0.0993217	-0.0227239
ENSMUSG00000036737	Oxsr1	A	-0.0267231	0.00768789	0.0600353	0.055815	0.0028381	-0.0773622	0.0860906	-0.108382
ENSMUSG00000060795	Gm13363	A	0.0148472	0.0362691	-0.00283023	0.0407997	-0.0718399	-0.125226	0.0911028	0.0168769
ENSMUSG00000069520	Tmem19	A	0.0608102	-0.0320711	-0.0360416	-0.0322875	-0.125384	0.0633596	0.0689803	0.0326337
ENSMUSG00000092416	Zfp141	A	0.0927546	0.030741	-0.135068	-0.00880626	0.0314494	-0.0422013	0.0422454	-0.0111148
ENSMUSG00000036990	Otud4	A	0.0315372	0.0130277	-0.0457621	-0.0312894	-0.0328669	-0.109166	0.0824904	0.0920286
ENSMUSG00000031099	Smarca1	A	0.145117	-0.0380247	0.0188858	-0.00811727	-0.0320212	-0.0627537	0.0349073	-0.0579933
ENSMUSG00000023723	Mrps23	A	0.0861422	0.00157243	-0.0426048	0.0229761	-0.0986415	0.0942635	0.000248336	-0.0639562
ENSMUSG00000024140	Epas1	A	0.0984343	0.10217	-0.0839581	-0.0437508	0.0141575	-0.0107168	-0.0305352	-0.0458006
ENSMUSG00000035914	Cd276	A	0.0839485	-0.0566673	0.0839745	0.00369087	-0.0164959	-0.0472344	0.0494997	-0.100716
ENSMUSG00000035898	Uba6	A	-0.00810673	0.0515406	-0.0374851	0.0260895	0.0553205	-0.126491	0.0818953	-0.0427633
ENSMUSG00000011114	Tbrg1	A	0.0883578	0.00178584	0.0719516	0.0454354	-0.104597	0.00518145	-0.0701542	-0.0379606
ENSMUSG00000040659	Efhd2	A	0.0670876	0.107405	0.00553356	-0.0332613	-0.0310522	-0.0618371	-0.0938356	0.0399597
ENSMUSG00000071652	Ints5	A	0.0895614	-0.129486	0.0626052	0.0153257	-0.0274629	-0.0451896	0.0156405	0.0190061
ENSMUSG00000020224	Llph	A	0.099571	-0.0517152	0.0218076	0.0253348	-0.109676	-0.055162	0.0581469	0.0116929
ENSMUSG00000022257	Laptm4b	A	0.00517833	-0.0104019	0.034802	-0.0127545	-0.147823	0.0870388	0.0359663	0.0079935
ENSMUSG00000027879	Sec22b	A	0.078646	-0.0433559	0.0875762	0.0694675	-0.0804971	-0.0465249	-0.0541463	-0.0111656
ENSMUSG00000043131	Mob1a	A	-0.0261401	0.0388446	0.0239444	0.0601635	0.0609536	-0.14643	-0.022921	0.0115847
ENSMUSG00000022721	Trmt2a	A	0.095577	-0.0392742	0.0250703	0.0843411	-0.105974	-0.00123118	-0.0093277	-0.0491816
ENSMUSG00000021282	Eif5	A	0.0339004	0.0579503	0.0185531	0.0385801	-0.0598319	-0.138813	0.0540669	-0.00440619
ENSMUSG00000028223	Decr1	A	0.105585	-0.00403469	-0.0429125	0.0152241	0.0412073	-0.0721705	0.0529002	-0.0957985
ENSMUSG00000024197	Plin3	A	0.114114	-0.0147458	-0.0460051	0.0368801	-0.0641714	-0.0889574	0.0578253	0.00506034
ENSMUSG00000024827	Gldc	A	0.00655097	0.0908142	0.0851264	-0.107635	-0.0453219	-0.051389	0.0157604	0.00609419
MIRA	NA	A	0.0574372	-0.0730473	-0.00929215	0.00283502	-0.0627766	-0.0523236	0.128749	0.00841854
ENSMUSG00000024883	Rin1	A	0.0793971	-0.0314036	-0.00361944	0.102531	-0.00637092	-0.113721	-0.0344417	0.0076283
ENSMUSG00000078440	Dohh	A	0.0584246	0.0403603	0.0703829	0.0495602	-0.11807	-0.0460612	-0.0590059	0.00440889
ENSMUSG00000022339	Ebag9	A	-0.0195359	0.024013	-0.0240785	0.0651215	0.067526	-0.110949	0.0673293	-0.0694263
ENSMUSG00000055296	Tmem245	A	-0.00559472	0.046007	0.0278055	0.0632453	0.00607114	-0.0718359	0.0612915	-0.12699
ENSMUSG00000022789	Dnm1l	A	0.0251166	0.0444844	0.00643978	-0.0676751	-0.0950136	-0.058076	0.103069	0.0416553
ENSMUSG00000046185	Zfp84	A	0.0848607	-0.0551844	0.0567245	-0.0717704	-0.0326588	-0.0419539	-0.0360957	0.0960779
ENSMUSG00000026827	Gpd2	A	0.0137526	-0.110281	0.0687293	0.0124512	-0.0703251	-0.0276534	0.0924351	0.0208908
ENSMUSG00000003604	Aven	A	0.118313	0.00506232	-0.093189	0.0195099	-0.054249	0.0236049	0.0410133	-0.0600651
ENSMUSG00000008226	Scrn3	A	-0.0142198	0.105177	0.0472278	0.054583	-0.0659617	-0.0343835	0.00658532	-0.0990085
ENSMUSG00000023868	Pde10a	A	0.0168999	0.00531463	0.00121128	0.0103261	-0.131942	-0.0115227	0.117481	-0.00776816
ENSMUSG00000073705	Cenps	A	-0.0282259	0.0600181	0.114804	0.00746535	-0.0495793	-0.103418	0.0217072	-0.0227715
ENSMUSG00000022070	Bora	A	0.036812	0.0623126	-0.0104195	-0.0759772	-0.120122	0.00309468	0.0326387	0.0716613
ENSMUSG00000062937	Mtap	A	0.0649392	0.0149561	-0.0735405	0.124646	-0.0162322	-0.0569951	-0.00455732	-0.053216
ENSMUSG00000013662	Atad1	A	0.0551222	-0.0430351	-0.0470071	-0.042973	-0.047693	-0.0484785	0.125798	0.0482667
ELMSAN1	NA	A	0.0384676	-0.113323	0.0680312	-0.0507077	-0.0348561	-0.0328978	0.0679582	0.0573272
ENSMUSG00000031609	Sap30	A	9.54467e-05	0.0866623	0.0536122	0.0802071	-0.09149	-0.0485459	-0.0618785	-0.0186627
ENSMUSG00000029777	Gars	A	0.0282685	0.070418	0.0827837	0.0337025	-0.108156	-0.0494091	0.00414435	-0.0617525
ENSMUSG00000027782	Kpna4	A	0.0617331	0.064054	-0.0617999	0.0213155	-0.00121219	-0.0799423	0.0787182	-0.0828663
FOPNL	NA	A	0.0940342	0.000210296	-0.0176642	0.00708291	-0.0953648	0.086222	0.00226633	-0.0767868
ENSMUSG00000021958	Pinx1	A	0.0246368	0.00547823	0.0386529	0.118474	-0.0466572	-0.1122	-0.00252656	-0.0258584
ENSMUSG00000001247	Lsr	A	0.0895901	-0.0212903	0.01557	0.0610562	-0.098594	-0.0711628	0.0572708	-0.0324399
ENSMUSG00000035171	1110059E24Rik	A	0.00794732	0.0355523	-0.0701129	0.0422007	-0.124384	-0.0074416	0.0830692	0.0331689
ENSMUSG00000028018	Gstcd	A	0.00965563	0.0264663	0.0284353	0.0399733	-0.106429	-0.00721467	0.0965572	-0.087444
ENSMUSG00000028861	Mrps15	A	-0.0132555	-0.000209485	-0.0227785	0.152442	-0.0764906	-0.0404326	-0.0064791	0.00720389
ENSMUSG00000030695	Aldoa	A	0.108861	-0.0316297	0.0268956	-0.0212462	-0.0947099	-0.026217	0.0782507	-0.0402049
ENSMUSG00000020392	Cdkn2aipnl	A	0.0494837	0.0141553	0.0809349	-0.0205817	-0.083507	-0.047632	-0.0755352	0.082682
ENSMUSG00000031217	Efnb1	A	0.0401048	-0.0674833	0.058645	0.0896563	-0.0802972	0.0237519	0.0161836	-0.0805612
ENSMUSG00000090935	Synj2bp	A	0.0291142	-0.00563447	-0.0888122	-0.00339429	-0.00318389	-0.0799271	0.124385	0.0274528
ENSMUSG00000027864	Ptgfrn	A	0.134389	0.00166255	-0.0222084	0.0530684	0.0023946	-0.0627304	-0.0675531	-0.0390229
ENSMUSG00000047694	Yipf6	A	0.0111123	0.0382166	-0.0213807	0.0536455	-0.0438761	-0.0809543	0.11376	-0.0705233
ENSMUSG00000022052	Ppp2r2a	A	0.107511	0.0929768	-0.0315011	-0.0235387	-0.0313982	-0.0902377	-0.00335499	-0.0204567
ENSMUSG00000032897	Nfyc	A	0.0359561	0.107752	-0.0880843	0.0452605	0.0248613	-0.0733565	-0.00226651	-0.0501223
ENSMUSG00000020522	Mfap3	A	-0.0520341	0.0844438	0.0532577	-0.0526988	0.0183978	-0.0899124	0.0767449	-0.0381988
ENSMUSG00000038398	Upf3a	A	0.090299	-0.107095	0.0630647	0.0120337	0.0340883	-0.0580542	-0.0514862	0.0171501
ENSMUSG00000039646	Vasn	A	0.0965814	0.0552802	-0.0225802	-0.0686379	-0.0842585	0.0716304	-0.0135322	-0.034483
ENSMUSG00000039748	Exo1	A	0.117148	0.00122328	-0.0598997	-0.0498027	-0.0696847	-0.00863984	0.0796726	-0.0100165
ENSMUSG00000030530	Furin	A	0.041172	-0.0495186	-0.0697082	0.115609	-0.0645338	-0.0207854	-0.0152381	0.0630034
ENSMUSG00000038095	Sbno1	A	-0.0195372	0.0250822	0.0381314	-2.55062e-06	0.086447	-0.140081	0.0329029	-0.0229427
ENSMUSG00000032253	Phip	A	0.0883218	0.0779972	-0.0540684	-0.0334397	0.0627455	-0.0855785	-0.013571	-0.0424069
ENSMUSG00000062931	Zfp938	A	0.133134	-0.0291597	-0.0699302	-0.0607325	0.0405025	-0.00616233	0.0299559	-0.0376074
ENSMUSG00000018068	Ints2	A	0.075779	-0.0518537	-0.0890624	0.0122261	0.0402769	-0.0445051	0.0971031	-0.0399639
ENSMUSG00000028284	Map3k7	A	0.0163489	0.0463733	-0.000613698	0.0502664	-0.0837132	-0.121629	0.0524534	0.0405136
ENSMUSG00000027111	Itga6	A	-0.00757396	0.0758549	-0.0314507	0.031462	-0.0150664	-0.139059	0.0499332	0.0358997
ENSMUSG00000027087	Itgav	A	-0.0591628	0.121404	-0.0465185	0.0279977	0.0307894	-0.0847168	0.034767	-0.0245601
ENSMUSG00000030189	Ybx3	A	0.0574307	0.00864131	0.0517878	-0.0948445	-0.102652	-0.0124254	0.0221501	0.0699118
ENSMUSG00000046380	Jrk	A	0.0907039	0.0179768	-0.089346	0.0202209	-0.0795661	-0.0270617	0.0828262	-0.015754
ENSMUSG00000000776	Polr3d	A	0.0974769	-0.0358376	0.07851	-0.0767162	-0.065444	-0.0134586	0.0507063	-0.0352369
ENSMUSG00000028136	Snx27	A	0.0268818	-0.00731873	-0.00552281	0.0880908	-0.0510085	-0.067469	0.0954692	-0.0791227
ENSMUSG00000022601	Zbtb11	A	-0.0211105	-0.00206632	0.0126559	0.0409743	0.00148195	-0.139678	0.0951911	0.0125514
ENSMUSG00000014077	Chp1	A	0.0407262	-0.00897536	-0.0908081	0.0306955	-0.053969	-0.0711557	0.0895263	0.0639602
ENSMUSG00000029034	Ints11	A	0.0717552	0.075451	-0.121309	0.00551816	-0.00378692	-0.0675896	0.0174109	0.0225505
2010107E04RIK	NA	A	0.108289	-0.072768	-0.0393581	-0.0170696	0.0108707	-0.0580461	-0.0218337	0.0899156
ENSMUSG00000033186	Mzt1	A	0.0653767	0.0190396	0.0389624	-0.0668778	-0.0501294	-0.100664	0.0869671	0.00732544
ENSMUSG00000027722	Spata5	A	0.0845847	0.0889286	0.00712144	0.0421862	-0.0464139	-0.0900199	-0.0438968	-0.0424903
ENSMUSG00000031403	Dkc1	A	0.0340985	-0.0334526	-0.0803036	0.0166208	-0.019972	-0.081171	0.108624	0.0555562
ENSMUSG00000000384	Tbrg4	A	0.0475656	0.0288241	0.0664449	-0.0257317	-0.0731296	-0.110594	-0.00478762	0.0714084
ENSMUSG00000010290	AI597479	A	0.0556116	-0.0573724	-0.0772487	0.068704	-0.0843887	-0.00286311	0.0796158	0.0179415
ENSMUSG00000021270	Hsp90aa1	A	0.0957821	0.0070503	0.0236909	0.056758	-0.0489778	-0.105339	0.0298888	-0.0588528
ENSMUSG00000021994	Wnt5a	A	0.0266371	0.0223382	0.0319638	0.0113577	-0.136126	-0.0638868	0.0578316	0.0498841
ENSMUSG00000003062	Stard3nl	A	0.144398	-0.00379377	-0.0162802	-0.0492212	0.0316544	-0.0559483	-0.0556045	0.00479573
ENSMUSG00000021360	Gcnt2	A	0.104194	-0.0204678	-0.0427694	-0.0941063	0.0184388	-0.0486856	0.0781095	0.00528646
ENSMUSG00000054408	Spcs3	A	0.03741	0.0553355	-0.0582737	0.0123716	0.0312018	-0.131866	0.0652696	-0.0114485
ENSMUSG00000025381	Cnpy2	A	0.13381	-0.0391891	0.0691004	-0.0174479	-0.0339568	-0.055384	-0.0425961	-0.0143365
ENSMUSG00000056648	Hoxb8	A	0.0694018	6.36899e-05	0.0740362	0.00527981	-0.128863	-0.011748	-0.0468177	0.0386474
ENSMUSG00000027597	Ahcy	A	0.0634396	-0.0378173	0.0909372	0.056932	-0.0709106	0.0249211	-0.0630953	-0.0644068
ENSMUSG00000028466	Creb3	A	0.0204259	0.0867344	-0.0677097	0.0706962	-0.100239	-0.0148908	-0.0357849	0.0407674
ENSMUSG00000032869	Psmf1	A	0.048618	-0.0788232	0.0331125	0.0666347	-0.0470472	0.0730194	-0.000527871	-0.0949864
ENSMUSG00000029635	Cdk8	A	0.0467214	0.0851036	-0.0633908	-0.0341596	0.0821076	-0.0932	-0.0248206	0.00163848
MORF4L1B	NA	A	0.0253533	-0.0623203	-0.0417778	0.0850558	-0.00933775	-0.0451888	0.10716	-0.0589447
ENSMUSG00000055943	Emc7	A	0.0181574	-0.0893957	0.0225941	0.063853	-0.0298743	-0.0766473	-0.012211	0.103524
ENSMUSG00000008976	Gabpa	A	0.0552245	0.0027996	0.012852	0.00347409	0.00493815	-0.0344344	0.0895568	-0.134411
ENSMUSG00000041303	Gtf3c3	A	0.137749	-0.0708182	0.0354642	-0.0542964	-0.0156193	-0.0421682	-0.0066485	0.0163376
ENSMUSG00000039994	Timeless	A	0.0933607	-0.00510509	0.0749908	0.0212492	0.00292484	-0.113931	-0.0390464	-0.0344427
ENSMUSG00000040254	Sema3d	A	0.0375333	-0.00881209	-0.0138645	-0.0225376	0.134491	-0.0852548	0.0116514	-0.0532063
ENSMUSG00000036751	Cox6b1	A	0.0808475	0.0494274	-0.0888803	-0.00123678	-0.0978249	0.0533721	-0.0223597	0.0266547
ENSMUSG00000025413	Ttc4	A	0.0896119	-0.0501514	-0.0258896	-0.0499964	-0.0826256	0.0573294	0.0797215	-0.0179999
ENSMUSG00000030881	Arfip2	A	0.0401227	-0.0162088	-0.0421743	-0.011354	-0.127487	0.0822499	0.0165284	0.0583229
ENSMUSG00000058569	Tmed9	A	0.0318721	-0.0137185	0.126104	0.0481789	-0.05741	-0.0778981	-0.0326728	-0.0244556
ENSMUSG00000028085	Gatb	A	0.0441791	0.0887674	-0.100251	0.00176298	-0.0697721	-0.026667	-0.00747945	0.0694601
ENSMUSG00000029108	Pcdh7	A	0.0651989	-0.00880415	0.0175569	-0.0120566	0.0428522	-0.0773872	0.0794801	-0.10684
ENSMUSG00000051579	Tceal8	A	0.035233	0.04608	-0.0371962	0.0169963	-0.0950779	-0.0842892	0.0919149	0.026339
ENSMUSG00000032727	Mier3	A	0.0479863	-0.0113706	0.0305514	-0.0579201	0.072819	-0.119864	0.0589524	-0.0211544
ENSMUSG00000028741	Mrto4	A	0.0548269	0.0808186	0.0954723	-0.0534469	-0.0675334	-0.0456503	-0.0365419	-0.0279454
ENSMUSG00000074513	Arfip1	A	0.0234118	0.0317999	-0.0315759	-0.0334612	-0.110383	0.118966	0.0103547	-0.00911204
ENSMUSG00000069045	Ddx3y	B	0.668315	0.628075	-0.550797	-0.641759	0.655855	0.581911	-0.707273	-0.634325
ENSMUSG00000056673	Kdm5d	B	0.655097	0.53144	-0.569051	-0.623145	0.643735	0.660391	-0.67038	-0.628087
ENSMUSG00000069049	Eif2s3y	B	0.492581	0.529822	-0.427695	-0.466716	0.382055	0.454471	-0.494256	-0.470262
ENSMUSG00000068457	Uty	B	0.435096	0.41439	-0.38148	-0.417507	0.476923	0.344686	-0.442126	-0.429982
ENSMUSG00000097767	Miat	B	-0.28096	0.0601049	-0.0620639	0.166651	0.262134	0.268846	-0.271593	-0.143118
ENSMUSG00000022899	Slc15a2	B	-0.101387	0.0935551	-0.0070885	-0.267001	0.310391	0.155345	-0.228585	0.0447708
ENSMUSG00000022054	Nefm	B	-0.233344	0.177325	0.00186124	0.114477	0.239735	0.103139	-0.228481	-0.174712
ENSMUSG00000001270	Ckb	B	-0.179662	0.0696074	-0.0328466	0.146015	0.263107	0.111349	-0.29335	-0.0842198
ENSMUSG00000062380	Tubb3	B	-0.25024	0.0836431	0.0939317	0.0342021	0.155712	0.149465	-0.157393	-0.109321
ENSMUSG00000026586	Prrx1	B	-0.140952	0.237253	-0.0109565	0.129902	0.128701	-0.0647531	-0.092402	-0.186791
ENSMUSG00000068220	Lgals1	B	-0.0582247	0.170586	0.0809364	0.175487	-0.0113808	-0.0592329	-0.229621	-0.06855
ENSMUSG00000045136	Tubb2b	B	-0.141081	0.093376	-0.00592931	0.112169	0.104318	0.13754	-0.194721	-0.105672
ENSMUSG00000040856	Dlk1	B	-0.0574946	0.153427	0.127349	0.114954	-0.0354199	-0.0145457	-0.237492	-0.050778
ENSMUSG00000030257	Srgap3	B	-0.200983	0.0859891	0.0479824	0.0227136	0.147125	0.121938	-0.123431	-0.101333
ENSMUSG00000026043	Col3a1	B	-0.0615941	0.139122	-0.00261063	0.113035	0.0950904	0.0671778	-0.176203	-0.174018
ENSMUSG00000046743	Fat4	B	-0.154863	0.136025	0.0672276	0.0828934	0.100462	0.0511965	-0.16473	-0.118212
ENSMUSG00000025478	Dpysl4	B	-0.114264	0.0420801	-0.151566	0.0790165	0.155455	0.14382	-0.123607	-0.0309334
ENSMUSG00000026674	Ddr2	B	-0.199124	0.0790251	0.0444839	0.0696295	0.143282	0.0711585	-0.150571	-0.0578846
ENSMUSG00000025255	Zfhx4	B	-0.16562	0.12755	-0.05638	0.109224	0.14408	0.041255	-0.106956	-0.0931525
ENSMUSG00000025369	Smarcc2	B	-0.187976	-0.0123427	0.069539	0.055899	0.122007	0.0808716	-0.177873	0.0498755
ENSMUSG00000003410	Elavl3	B	-0.212224	0.0639143	0.00784769	0.0221471	0.141734	0.124918	-0.105073	-0.0432643
ENSMUSG00000031785	Adgrg1	B	-0.184379	0.0372775	0.0161388	0.133377	0.157516	-0.00680343	-0.132194	-0.0209326
ENSMUSG00000028053	Ash1l	B	-0.136734	0.0718822	0.0359908	0.0211204	0.230267	-0.0702608	-0.0535026	-0.0987631
3110039I08RIK	NA	B	-0.145538	-0.00152811	-0.009953	0.128106	0.193524	0.031165	-0.0958836	-0.0998921
ENSMUSG00000032394	Igdcc3	B	-0.180496	0.152306	0.00238898	0.049266	0.0779313	0.100468	-0.112748	-0.0891169
ENSMUSG00000026728	Vim	B	-0.0496146	0.121056	0.0673969	0.103062	0.0667462	0.0215565	-0.194732	-0.135471
ENSMUSG00000034648	Lrrn1	B	-0.188523	0.107686	0.0676257	0.128654	0.0449047	0.04365	-0.0869638	-0.117034
ENSMUSG00000068923	Syt11	B	-0.0341683	0.157453	-0.0935304	0.104304	0.0541735	0.0808433	-0.158815	-0.110261
ENSMUSG00000031383	Dusp9	B	-0.156701	0.0815232	-0.0223195	0.0216212	0.196853	0.0562375	-0.122211	-0.0550038
ENSMUSG00000004891	Nes	B	-0.114051	0.0894514	0.0267294	0.101381	0.0864154	0.0780463	-0.206519	-0.0614538
ENSMUSG00000005225	Plekha8	B	-0.144464	0.0417685	-0.115141	0.146953	0.15081	-0.0715045	-0.0592113	0.0507886
ENSMUSG00000053093	Myh7	B	0.129538	0.0552878	-0.0629767	-0.0246841	-0.0837604	0.192687	-0.123477	-0.0826151
ENSMUSG00000022186	Oxct1	B	-0.17409	0.125746	-0.0259043	-0.000418565	0.0988482	0.123333	-0.135835	-0.0116785
ENSMUSG00000036862	Dchs1	B	-0.0671722	0.123437	0.00716682	0.024018	0.0884247	0.106513	-0.214847	-0.0675401
ENSMUSG00000041616	Nppa	B	0.0636387	0.168292	0.0523153	0.102057	-0.0900057	-0.0635178	-0.168256	-0.0645239
ENSMUSG00000027508	Pag1	B	-0.129751	0.11314	-0.0180043	0.0582343	0.0420783	0.159601	-0.158015	-0.0672834
ENSMUSG00000031827	Cotl1	B	-0.188652	0.100028	0.0222675	0.0928887	0.0657156	0.0789723	-0.152748	-0.0184717
ENSMUSG00000022561	Gpaa1	B	-0.0397933	0.0924675	-0.107716	-0.0357775	0.0280782	0.162202	-0.177489	0.078027
ENSMUSG00000068735	Trp53i11	B	-0.144035	0.0330068	-0.0509181	0.140915	0.146115	0.0575679	-0.0787393	-0.103912
ENSMUSG00000037736	Limch1	B	-0.123645	0.0603202	-0.114512	0.00435586	0.148035	0.149983	-0.0647631	-0.0597742
ENSMUSG00000005397	Nid1	B	-0.0641465	0.0300787	0.0540624	-0.00186294	0.200565	-0.0114046	-0.187662	-0.0196294
ENSMUSG00000062980	Cped1	B	-0.199509	0.0892238	-0.0822277	-0.00758894	0.112501	0.119288	-0.03751	0.00582309
ENSMUSG00000052727	Map1b	B	-0.079494	0.127012	-0.0601985	0.0652438	0.119241	0.0789069	-0.128478	-0.122233
ENSMUSG00000043496	Tril	B	-0.138694	0.109154	0.0322445	0.132929	0.0525417	0.0391581	-0.137269	-0.0900654
ENSMUSG00000031285	Dcx	B	-0.1694	0.114136	-0.0247715	0.0622553	0.117276	0.0691105	-0.109544	-0.0590618
ENSMUSG00000028049	Scamp3	B	-0.020638	0.209568	0.028754	0.0142317	-0.0458149	-0.139565	-0.0948952	0.0483598
ENSMUSG00000030246	Ldhb	B	-0.13783	0.0039571	-0.0743185	0.0870853	0.121947	0.117376	-0.128608	0.0103917
ENSMUSG00000001506	Col1a1	B	0.0213405	0.117134	0.145233	-0.0435469	0.0229273	0.00604224	-0.0966701	-0.17246
ENSMUSG00000040181	Fmo1	B	0.0390765	-0.0806235	0.0166108	-0.142041	0.13723	0.143155	-0.0876669	-0.0257409
ENSMUSG00000067586	S1pr3	B	-0.0126501	0.0178623	0.0545239	0.183565	0.00360176	-0.00582495	-0.190527	-0.050551
ENSMUSG00000068740	Celsr2	B	-0.117469	0.0213462	-0.0424149	0.139121	0.0551945	0.125409	-0.133275	-0.0479122
ENSMUSG00000022629	Kif21a	B	-0.177815	0.0945318	-0.0763419	-0.0356047	0.0758677	0.125352	-0.0479009	0.0419104
ENSMUSG00000054932	Afp	B	0.0824325	0.0540811	-0.0569492	-0.0576728	0.0691385	-0.089689	-0.148785	0.147444
ENSMUSG00000052684	Jun	B	-0.0391363	0.101901	-0.00139286	0.00732224	0.119705	0.0715075	-0.189446	-0.0704605
ENSMUSG00000023991	Foxp4	B	0.00404999	-0.0784379	0.065212	0.155817	0.0356819	0.0602479	-0.136856	-0.105715
ENSMUSG00000043079	Synpo	B	-0.0455622	0.0473436	0.0859092	-0.016753	0.0780445	0.120988	-0.139163	-0.130807
ENSMUSG00000063445	Nmral1	B	0.0153156	-0.00328436	0.076186	0.00168177	-0.0800215	0.154665	-0.179993	0.0154506
ENSMUSG00000027684	Mecom	B	-0.0493999	0.027057	-0.0866082	0.0611942	0.0587074	0.177705	-0.10022	-0.088436
ENSMUSG00000078794	Dact3	B	-0.0676344	0.0522464	0.0657727	0.151248	-0.00249812	0.0411454	-0.0882932	-0.151987
ENSMUSG00000001627	Ifrd1	B	0.0255587	0.120228	0.110949	-0.107212	0.086381	-0.113556	-0.0599489	-0.0624002
ENSMUSG00000030323	Ift122	B	0.052151	0.07126	-0.0469751	0.0564451	-0.0765843	0.11927	-0.181136	0.00557019
ENSMUSG00000025104	Hdgfl3	B	-0.105135	0.094755	-0.0406681	0.0617793	0.136035	-0.131615	0.0399602	-0.0551114
ENSMUSG00000027429	Sec23b	B	0.0262349	0.0187675	-0.00389198	0.135965	-0.118822	0.121745	-0.111051	-0.0689469
ENSMUSG00000058301	Upf1	B	-0.0461728	0.0722912	0.0686135	0.0379044	0.0279249	0.0393831	-0.220834	0.02089
ENSMUSG00000027254	Map1a	B	-0.0910174	0.113266	0.0826229	0.049727	0.0281984	0.0574832	-0.102963	-0.137318
ENSMUSG00000010476	Ebf3	B	-0.0733796	0.0854207	-0.0332654	0.0866105	0.0609367	0.100089	-0.152632	-0.0737803
ENSMUSG00000026923	Notch1	B	-0.0878196	0.065066	-0.0847242	0.042519	0.0453186	0.159621	-0.12162	-0.0183606
ENSMUSG00000038056	Kmt2c	B	-0.0867027	0.0296565	0.0124322	-0.0917991	0.14521	0.0979195	0.0157943	-0.122511
ENSMUSG00000053024	Cntn2	B	-0.0695473	0.0746991	-0.0566741	-0.00340578	0.18679	0.031318	-0.0806212	-0.0825591
ENSMUSG00000026764	Kif5c	B	-0.0861458	0.0966328	-0.0361199	0.0509324	0.123548	0.0643406	-0.109782	-0.103406
ENSMUSG00000046841	Ckap4	B	0.161524	-0.0630662	0.0234486	0.0597149	0.007261	0.023605	-0.157955	-0.0545321
ENSMUSG00000019139	Isyna1	B	-0.0110784	0.0540033	0.175346	-0.00994617	-0.0306907	0.0233258	-0.159739	-0.0412208
ENSMUSG00000026837	Col5a1	B	-0.0670857	0.0744592	0.0131078	0.0781273	0.0896861	0.0508061	-0.178464	-0.0606368
ENSMUSG00000067786	Nnat	B	-0.130807	0.0187941	0.0156909	0.0927645	0.114689	0.0673978	-0.124592	-0.0539381
ENSMUSG00000036880	Acaa2	B	0.0684494	0.112097	-0.0998897	0.0364217	-0.0668032	0.0777012	-0.147988	0.0200118
ENSMUSG00000042436	Mfap4	B	-0.12081	0.0280877	0.0393133	0.029032	0.152491	0.0149102	-0.140588	-0.00243592
ENSMUSG00000067818	Myl9	B	0.0218659	0.0767785	0.0207158	0.130452	-0.049075	-0.0402869	-0.180934	0.0204835
ENSMUSG00000060206	Znf462	B	-0.091785	0.145109	-0.0588407	0.0763951	0.0994119	-0.025647	-0.0586117	-0.0860317
ENSMUSG00000022956	Atp5o	B	-0.16873	0.0376096	0.000977721	0.0640957	-0.0438818	0.151893	-0.029369	-0.0125946
ENSMUSG00000038025	Phf2	B	-0.0921238	-0.00603162	0.108493	0.0750987	0.0380098	0.02724	-0.176112	0.0254256
ENSMUSG00000032059	Alg9	B	0.00414397	0.0815871	0.110264	0.0530853	0.0113841	0.0107639	-0.112266	-0.158962
ENSMUSG00000022048	Dpysl2	B	0.00217867	0.0497162	0.10363	0.109026	0.00871927	-0.0124132	-0.141432	-0.119425
ENSMUSG00000029104	Htt	B	-0.0605884	0.163533	0.0180338	-0.12626	0.0121137	0.0635451	-0.0899462	0.0195686
ENSMUSG00000035493	Tgfbi	B	0.00973824	0.0886355	0.107795	-0.0393855	0.0280781	0.0615834	-0.12437	-0.132075
ENSMUSG00000045763	Basp1	B	-0.0513461	0.0563569	0.122561	-0.0125674	0.0765195	0.0207381	-0.171536	-0.040726
ENSMUSG00000041720	Pi4ka	B	-0.045377	-0.0756328	0.0381219	-0.0608867	0.122365	0.133036	-0.110149	-0.00147723
ENSMUSG00000037852	Cpe	B	0.0162167	-0.00111337	0.00862274	0.0693909	0.0755643	0.100122	-0.151357	-0.117447
ENSMUSG00000033400	Agl	B	-0.00656642	0.0372945	-0.0694158	0.137065	0.0792286	-0.0812977	-0.134664	0.038355
ENSMUSG00000029778	Adcyap1r1	B	-0.12087	0.0017583	0.0048028	0.0577496	0.0716853	0.140402	-0.0419472	-0.113581
ENSMUSG00000026213	Stk11ip	B	0.049707	0.1271	0.00417113	-0.144922	0.0546301	0.0189539	0.00898284	-0.118623
ENSMUSG00000025409	Mbd6	B	-0.00956648	-0.00305738	-0.0796858	-0.0508986	-0.0387638	0.172178	-0.086832	0.0966265
ENSMUSG00000005447	Pafah1b3	B	-0.0158383	0.0120136	0.0420855	-0.119903	0.0156015	0.178342	-0.0248969	-0.0874044
ENSMUSG00000038679	Trps1	B	-0.0997015	0.109623	-0.0966715	0.0526601	0.121482	-0.0278196	0.0224295	-0.0820025
ENSMUSG00000026000	Lancl1	B	0.0108669	-0.0253561	0.0335764	-0.0498253	0.00399659	0.192653	-0.109649	-0.0562632
ENSMUSG00000027160	Ccdc34	B	0.0362113	0.0206629	-0.0130561	0.116024	0.0515162	0.0460939	-0.169179	-0.0882738
ENSMUSG00000038855	Itpkb	B	-0.0756228	-0.111089	-0.00473872	0.0487481	0.140907	0.0471675	-0.103032	0.0576604
ENSMUSG00000020135	Apc2	B	-0.0744488	0.153979	-0.0984878	0.0379435	0.0321499	0.0626565	-0.102713	-0.0110796
ENSMUSG00000045991	Onecut2	B	-0.122781	0.0411783	-0.000322945	0.085671	0.0970601	0.0729014	-0.118876	-0.0548312
ENSMUSG00000045438	Cox19	B	0.0554234	-0.0240433	-0.0308387	0.0370738	0.0824779	0.108308	-0.164767	-0.0636338
ENSMUSG00000047907	Tshz2	B	-0.161466	0.104372	-0.0402789	-0.0432615	0.10517	0.0577896	-0.0271992	0.00487327
ENSMUSG00000003070	Efna2	B	-0.138165	0.0333921	-0.0248382	0.0329339	0.0955783	0.126471	-0.0816253	-0.0437467
ENSMUSG00000091898	Tnnc1	B	0.0519129	0.0683569	-0.0425898	-0.0106861	-0.0530658	-0.0351798	-0.13435	0.155601
ENSMUSG00000020908	Myh3	B	-0.131801	0.0795228	-0.0210763	0.045439	0.0975821	0.0770256	-0.111513	-0.0351788
ENSMUSG00000069662	Marcks	B	0.00308005	0.128146	0.0261061	0.0559799	0.068735	-0.0665524	-0.0752378	-0.140257
ENSMUSG00000029718	Pcolce	B	-0.150121	0.069926	0.0536523	0.0394763	0.0989868	0.0320791	-0.0997004	-0.044299
ENSMUSG00000067071	Hes6	B	-0.0641189	0.0128731	-0.0294523	0.0404801	0.113654	0.050615	-0.172823	0.0487727
ENSMUSG00000028830	Kiaa0319l	B	0.0401993	0.110801	0.0856366	-0.118874	-0.0486973	0.0767608	-0.0828054	-0.0630208
ENSMUSG00000055322	Tns1	B	-0.0434399	0.0421794	-0.00554667	0.105832	0.0825288	0.059307	-0.112925	-0.127936
ENSMUSG00000022098	Bmp1	B	-0.101234	0.0471887	0.00925112	0.115731	0.0491029	0.0174213	-0.158423	0.0209624
ENSMUSG00000058672	Tubb2a	B	-0.102205	0.12883	-0.00539601	0.00962299	0.0758756	0.0710412	-0.0973976	-0.0803714
AES	NA	B	-0.10306	-0.0355332	0.00158136	-0.0508238	0.155792	0.0997785	-0.0714694	0.00373414
ENSMUSG00000047261	Gap43	B	0.0399702	-0.0132557	0.00049812	0.0666312	0.0840161	0.029992	-0.198476	-0.00937603
ENSMUSG00000029713	Gnb2	B	-0.0401246	-0.0129771	0.0675387	0.0514328	0.00139603	0.10072	-0.184948	0.0169618
ENSMUSG00000009035	Tmem184b	B	-0.0122199	0.0328585	0.108981	0.037686	0.0193666	0.0702842	-0.148092	-0.108865
ENSMUSG00000028035	Dnajb4	B	-0.0643705	0.131007	0.0543432	0.0868368	-0.012567	-0.0659919	-0.131497	0.00224008
ENSMUSG00000071074	Yipf3	B	0.0944805	0.0724604	-0.157696	-0.0554901	-0.0183354	0.0939404	-0.0404446	0.0110844
CD99	NA	B	0.0795455	0.0400166	-0.0353886	-0.0674798	0.00934525	0.143504	-0.130331	-0.039212
ENSMUSG00000004788	Eif2b2	B	0.0819722	0.0184994	0.0396628	0.0693706	-0.090154	0.0512694	-0.168349	-0.00227113
ENSMUSG00000037664	Cdkn1c	B	-0.0800865	0.0409808	-0.0268817	0.0962391	0.0793932	0.0243918	-0.162921	0.0288841
ENSMUSG00000042046	Dstyk	B	-0.0558992	0.158154	0.00387166	-0.0161707	0.0896992	-0.0247857	-0.0373231	-0.117546
ENSMUSG00000016624	Phf21b	B	0.0548326	0.0263115	0.0389259	-0.0307993	0.106475	0.0447443	-0.163375	-0.0771153
ENSMUSG00000031930	Wwp2	B	0.00607075	0.0584147	-0.00152964	-0.0764139	0.0286577	0.153335	-0.0382171	-0.130318
ENSMUSG00000022055	Nefl	B	-0.062663	0.0200563	0.0113163	-0.0340858	0.127928	0.117011	-0.0829619	-0.0966011
ENSMUSG00000024691	Fam111a	B	-0.00883163	0.12145	0.0358321	0.107809	-0.0362811	-0.0939943	-0.117375	-0.00860942
ENSMUSG00000017754	Pltp	B	0.0380508	-0.0245884	-0.0324786	0.117527	0.122965	-0.0320172	-0.113118	-0.0763404
ENSMUSG00000025789	St8sia2	B	-0.148305	0.135255	-0.02918	0.0343677	0.0544775	0.0418375	-0.0252496	-0.0632032
ENSMUSG00000024593	Megf10	B	-0.0792237	0.0170653	-0.0147476	-0.0062213	0.131812	0.0948346	-0.134026	-0.00949327
ENSMUSG00000037552	Plekhg2	B	-0.0325173	0.0811104	-0.090677	0.086166	0.117492	0.00432479	-0.0911924	-0.0747066
ENSMUSG00000026657	Frmd4a	B	-0.0197171	0.0217022	-0.146236	0.0153788	0.110019	0.0726704	-0.0964901	0.042672
ENSMUSG00000030335	Mrpl51	B	-0.144196	0.0768039	0.0543133	0.00950221	-0.0362643	0.0941798	0.0420868	-0.0964259
ENSMUSG00000024909	Efemp2	B	-0.00962084	0.0760637	0.0198409	0.00930138	0.00145918	0.108352	-0.179464	-0.0259323
ENSMUSG00000028465	Tln1	B	-0.0107179	0.113506	0.0588052	0.0983902	-0.050805	-0.0121089	-0.134977	-0.0620927
ENSMUSG00000036882	Arhgap33	B	-0.14204	0.108134	0.0184261	-0.0137128	-0.0330872	0.112326	-0.0669848	0.0169385
ENSMUSG00000035835	Plppr3	B	-0.103982	0.0953491	-0.0631482	-0.0135145	0.0646606	0.0623008	-0.115264	0.0735981
ENSMUSG00000024538	Ppic	B	-0.0525487	0.17715	-0.00959881	0.0265024	-0.00993594	-0.0684165	-0.0987946	0.0356417
ENSMUSG00000015222	Map2	B	-0.105853	0.0402744	-0.0352482	0.082663	0.0810748	0.0962744	-0.104273	-0.0549128
ENSMUSG00000013787	Ehmt2	B	-0.0118162	0.0574113	0.0221261	0.0746933	-0.0447386	0.115973	-0.144015	-0.0696342
ENSMUSG00000038587	Akap12	B	-0.0117081	0.115802	0.0555244	0.116646	-0.0485236	-0.0692545	-0.0955465	-0.0629399
ENSMUSG00000032306	Mpi	B	-0.0309804	-0.00667162	-0.048783	0.0802809	0.0881513	0.10871	-0.060451	-0.130256
ENSMUSG00000027204	Fbn1	B	-0.0207313	0.0821818	0.0461151	-0.0245402	0.138904	-0.083162	-0.115103	-0.0236644
ENSMUSG00000027889	Ampd2	B	0.06543	-0.0485803	-0.0987095	-0.0201422	0.00580892	0.170815	-0.0605072	-0.0141151
ENSMUSG00000026781	Acbd5	B	-0.0149837	0.00717065	0.0625546	0.177762	-0.045495	-0.0692226	-0.0644747	-0.0533118
ENSMUSG00000028476	Reck	B	0.0763573	0.0854762	-0.000235412	0.0653447	0.0581578	-0.0671946	-0.095389	-0.122517
ENSMUSG00000028546	Elavl4	B	-0.109893	0.0587351	-0.0650421	0.0274569	0.146104	0.0286986	-0.0808907	-0.00516901
ENSMUSG00000018921	Pelp1	B	0.0252239	0.0103112	0.0119494	-0.0766718	-0.0924592	0.115163	-0.0980631	0.104547
ENSMUSG00000033059	Pygb	B	0.0440583	0.014255	-0.104041	0.105884	-0.0517409	-0.0147376	-0.10142	0.107742
ENSMUSG00000029364	Wsb2	B	-0.0473118	0.0441772	-0.0558489	0.0702251	0.12132	0.0465702	-0.13277	-0.0463618
ENSMUSG00000027394	Ttl	B	-0.0696947	0.0352361	-0.0710748	0.117871	0.115902	-0.019829	-0.00862893	-0.0997809
ENSMUSG00000028664	Ephb2	B	-0.1535	0.0264411	0.0299679	0.0490719	0.0343811	0.118768	-0.0367021	-0.0684283
ENSMUSG00000026698	Pigc	B	-0.0251985	0.085965	0.0344444	0.0675287	0.0840002	-0.0514052	-0.0415453	-0.153789
ENSMUSG00000042121	Ssh1	B	-0.0592948	-0.00664209	0.0427003	-0.0601101	0.155777	0.0710076	-0.0615506	-0.0818876
ENSMUSG00000015488	Cacfd1	B	-0.0791266	0.0236269	-0.00732564	0.103312	-0.00496595	0.120914	-0.124914	-0.03152
ENSMUSG00000038146	Notch3	B	-0.0689701	0.0430449	0.0842134	0.0966714	0.0402466	0.0208667	-0.095903	-0.12017
ENSMUSG00000019230	Lhx9	B	-0.138326	0.0412447	-0.0189415	0.0789648	0.109994	0.037916	-0.0834529	-0.027399
ENSMUSG00000022636	Alcam	B	-0.0725609	0.104628	-0.0236967	-0.0258381	0.0850095	0.099203	-0.0815576	-0.0851869
ENSMUSG00000029313	Aff1	B	-0.0399361	0.0790698	0.0835546	0.0236178	-0.0533068	0.0828879	-0.0258394	-0.150048
ENSMUSG00000094293	Gm3893	B	-0.098738	0.125675	-0.0846498	0.0851346	-0.00538956	0.053508	-0.00214193	-0.073398
ENSMUSG00000028218	Fam92a	B	0.0167515	0.0131567	-0.138106	0.0730909	0.0877111	0.0766975	-0.0381257	-0.0911762
ENSMUSG00000096959	4930509G22Rik	B	0.0028255	0.108877	-0.0910639	-0.0335633	0.0633526	0.0141291	0.0687667	-0.133324
ENSMUSG00000059263	Usp47	B	0.00248921	0.090878	-0.000727536	0.144433	-0.0194013	-0.0929516	-0.093356	-0.0313636
ENSMUSG00000030254	Rad18	B	-0.024361	-0.0140669	-0.114183	0.0814763	0.0959883	0.0577207	-0.11646	0.0338854
ENSMUSG00000025034	Trim8	B	0.0496811	0.00624816	0.0436208	-0.0726015	0.102341	-0.00318952	-0.161896	0.0357959
ENSMUSG00000040822	1700123O20Rik	B	0.0676837	0.116403	0.0605098	-0.0931142	-0.0352569	-0.00981207	-0.124299	0.0178857
ENSMUSG00000015653	Steap2	B	-0.0175504	-0.000145126	0.0126531	0.084764	-0.154893	0.086829	-0.0702455	0.0585881
ENSMUSG00000021731	Mrps30	B	0.0314354	0.1443	0.0298913	-0.0640791	0.0167051	-0.0203987	0.00334643	-0.141201
ENSMUSG00000058070	Eml1	B	-0.0559708	-0.018102	0.0479852	0.145904	-0.0690588	0.0355473	-0.115881	0.0295761
ENSMUSG00000032834	Pwp2	B	0.0518889	0.0796358	0.0927755	-0.0702874	-0.0924942	0.0698689	-0.0999052	-0.0314823
ENSMUSG00000030095	Tmem43	B	-0.0634846	0.0483605	-0.0497959	0.0626248	0.0706934	0.0132303	-0.153896	0.0722674
ENSMUSG00000029510	Gpc2	B	-0.0512914	0.0633138	-0.113179	0.0541362	0.0538792	0.11141	-0.0919677	-0.0263008
ENSMUSG00000032064	Dixdc1	B	-0.0942993	0.014967	-0.0235788	0.130951	0.0692714	0.0511221	-0.101364	-0.0470694
ENSMUSG00000030701	Plekhb1	B	-0.0279898	0.0706342	-0.0536333	0.127753	0.0294134	-0.112769	-0.078237	0.0448284
ENSMUSG00000031503	Col4a2	B	-0.0869882	0.0199245	0.0907413	0.00300768	0.0330193	0.0996809	-0.137443	-0.0219427
ENSMUSG00000013833	Med16	B	-0.00976808	0.0207198	0.0649054	0.0490093	-0.076287	0.102677	-0.151806	0.000549594
ENSMUSG00000021375	Kif13a	B	-0.0149498	0.11622	-0.0895982	-0.0476289	-0.025839	0.0342224	-0.0865437	0.114117
ENSMUSG00000069793	Slfn9	B	-0.0289983	0.105242	0.0335614	-0.155601	0.0837069	0.00450326	-0.0449927	0.00257803
ENSMUSG00000029126	Nsg1	B	-0.0674347	-0.0525054	0.0137205	-0.0146201	0.00764297	0.185855	-0.0111085	-0.0615498
ENSMUSG00000033191	Tie1	B	-0.0667781	0.0260382	0.000925932	-0.0580285	0.105174	0.0925949	-0.130832	0.0309053
ENSMUSG00000056854	Pou3f4	B	-0.149608	0.0346148	-0.040168	0.107583	0.0476327	0.0687736	-0.0337917	-0.0350369
ENSMUSG00000024132	Eci1	B	-0.0134144	0.0989728	-0.0641387	0.025502	0.0916058	0.0364518	-0.143315	-0.0316641
ENSMUSG00000000399	Ndufa9	B	0.0991565	-0.07956	0.0294862	-0.00846824	0.122194	0.0035059	-0.0762015	-0.0901128
ENSMUSG00000044681	Cnpy1	B	-0.121588	0.0356812	-0.00555965	0.146689	0.0394879	-0.0569642	-0.0559225	0.0181763
ENSMUSG00000025020	Slit1	B	-0.0157076	0.0667487	-0.0116328	0.12953	0.055753	-0.023262	-0.0886283	-0.112801
ENSMUSG00000049775	Tmsb4x	B	-0.0300375	0.0840482	-0.0578135	0.0432354	0.0555712	0.094053	-0.131788	-0.0572687
ENSMUSG00000032366	Tpm1	B	0.0375919	0.0710583	0.114085	0.0600324	-0.0507485	-0.0569024	-0.115025	-0.0600915
ENSMUSG00000031486	Adgra2	B	-0.0642967	0.075179	0.11908	0.0322334	0.0187157	-0.0213592	-0.138968	-0.0205837
ENSMUSG00000065990	Aurkaip1	B	0.101092	-0.0439362	0.00755754	-0.00305486	-0.0292067	0.127272	-0.0379091	-0.121815
ENSMUSG00000025321	Itgb8	B	-0.051035	0.0992043	-0.0494016	-0.0407152	0.140039	0.0219078	-0.03189	-0.0881089
ENSMUSG00000002249	Tead3	B	0.0347267	0.111719	-0.0599116	-0.0227389	0.0472519	-0.0688566	-0.119932	0.0777422
ENSMUSG00000032115	Hyou1	B	0.0574761	-0.107408	0.0845446	0.0691887	-0.0643316	0.0808362	-0.0453234	-0.0749821
ENSMUSG00000030733	Sh2b1	B	-0.109925	0.0579377	-0.00725928	0.0158337	0.0610519	0.0490787	-0.135789	0.0690707
ENSMUSG00000012017	Scarf2	B	-0.0240049	0.0475204	-0.0494899	0.0542862	0.0738519	0.0960643	-0.134283	-0.0639447
ENSMUSG00000025228	Actr1a	B	0.0394459	-0.0256121	-0.0423754	0.0988675	0.0222517	0.105176	-0.106471	-0.0912819
ENSMUSG00000026260	Ndufa10	B	-0.0891812	-0.016981	-0.0536986	0.0912695	0.111717	0.0312308	-0.105254	0.030898
ENSMUSG00000002274	Metrn	B	-0.0664187	0.0359935	0.0953808	0.0544604	-0.00224757	0.0591856	-0.151746	-0.0246084
ENSMUSG00000028953	Abcf2	B	0.0126236	0.142583	0.0582543	0.00845205	-0.0968813	0.0114807	-0.100816	-0.0356959
ENSMUSG00000020741	Cluh	B	-0.0531949	0.124993	0.055082	-0.00231502	0.00322095	0.0316626	-0.14893	-0.0105189
ENSMUSG00000040289	Hey1	B	0.0469958	0.0131221	0.000165014	-0.0587595	0.0345821	0.125681	-0.147487	-0.0142991
ENSMUSG00000002948	Map2k7	B	-0.106428	-0.0592705	0.00519639	0.0963228	0.0372946	0.0993737	0.0217034	-0.0941924
ENSMUSG00000002660	Clpp	B	0.0601654	0.121739	0.0198894	-0.0244345	0.0226438	0.016089	-0.0837697	-0.132322
ENSMUSG00000040374	Pex2	B	0.0624452	0.0712121	0.0968882	0.0198267	-0.0600608	-0.0428268	-0.143205	-0.00427986
ENSMUSG00000049184	Purg	B	-0.034567	0.0424867	-0.101731	0.0330529	0.0483208	0.114214	-0.119224	0.0174476
ENSMUSG00000019846	Lama4	B	-0.112605	0.0189132	-0.0554209	0.00251494	0.0891348	0.125396	-0.0665701	-0.00136339
ENSMUSG00000035413	Tmem98	B	-0.0435222	0.0931033	-0.0183106	0.0198972	0.0818333	-0.0102132	-0.157752	0.034964
ENSMUSG00000002833	Hdgfl2	B	0.030031	-0.00710066	0.00378593	0.0102565	-0.0199406	0.113213	-0.168229	0.0379839
ENSMUSG00000025579	Gaa	B	-0.0339237	-0.102825	0.0370538	0.137534	0.0630852	0.0202449	-0.0493515	-0.0718184
ENSMUSG00000020902	Ntn1	B	-0.0449488	0.025338	0.078756	0.149688	-0.0172238	-0.05757	-0.070942	-0.0630976
ENSMUSG00000034674	Tdg	B	0.00539141	0.00952659	0.025878	0.0545387	0.0429836	0.0334551	0.0191926	-0.190966
ENSMUSG00000020919	Stat5b	B	-0.0358082	0.0383063	-0.00736875	-0.0383406	0.115735	-0.0245032	-0.133698	0.0856768
ENSMUSG00000021279	Cdc42bpb	B	0.0493046	0.0161759	0.00476758	0.0652656	-0.0886557	0.104594	-0.131034	-0.0204172
ENSMUSG00000006931	P3h4	B	-0.0297983	0.0449122	0.0200645	0.0848125	-0.146609	0.0901269	-0.00731275	-0.056196
ENSMUSG00000079020	Slc45a4	B	0.043364	-0.118245	0.0413175	0.13257	0.0330762	-0.0327438	-0.071685	-0.0276534
ENSMUSG00000021712	Trim23	B	-0.0106164	-0.0175791	-0.0776462	0.158275	0.0507479	-0.0282276	0.0149483	-0.0899017
ENSMUSG00000001729	Akt1	B	0.0107477	0.0473873	0.0602021	0.0297017	-0.000194962	0.0896054	-0.117779	-0.11967
ENSMUSG00000028339	Col15a1	B	-0.0484461	0.0112169	0.00792253	-0.0492094	0.0707207	0.136666	-0.119859	-0.00901154
ENSMUSG00000059674	Cdh24	B	0.0193098	0.0506594	0.107516	-0.0724635	0.000332241	0.0499013	-0.143353	-0.0119023
ENSMUSG00000010406	Mrpl52	B	-0.0474248	-0.0672945	-0.0479565	0.0402963	0.0245992	0.109014	-0.104462	0.0932275
ENSMUSG00000038070	Cntln	B	0.030133	0.0959509	-0.0703682	0.108361	-0.00154387	0.010279	-0.107671	-0.0651411
ENSMUSG00000057649	Brd9	B	-0.0191649	0.0937442	-0.00666637	-0.0467608	0.0668474	-0.0259382	-0.141225	0.0791638
ENSMUSG00000018474	Chd3	B	-0.0297309	0.0120089	-0.057033	-0.0435842	0.128611	0.111786	-0.0639728	-0.0580847
ENSMUSG00000038533	Cbfa2t2	B	-0.0238593	0.0471447	0.0100385	0.00491369	0.113302	0.0615511	-0.120724	-0.0923662
ENSMUSG00000071649	B3gat3	B	0.0387324	-0.0505291	-0.0404344	-0.0218679	0.16827	-0.000563037	-0.0900161	-0.00359223
ENSMUSG00000013465	Nelfb	B	-0.0365853	-0.0252759	0.0710441	0.10325	-0.0405148	0.0946723	-0.0688272	-0.0977634
ENSMUSG00000020265	Sumo3	B	0.0736776	-0.00938876	0.0323949	0.0443228	0.0106841	0.0453555	-0.177412	-0.0196343
ENSMUSG00000033253	Szt2	B	0.0630333	-0.0568087	-0.0206314	0.0463485	-0.112018	0.099187	-0.0807866	0.0616759
ENSMUSG00000020747	Tmem94	B	-0.0726634	-0.0017667	-0.114431	0.0994242	0.067821	0.0773871	-0.0591471	0.00337548
ENSMUSG00000030956	Fam53b	B	-0.154872	0.00782076	0.0572141	0.0164282	0.0600183	0.085667	-0.0601446	-0.0121317
ENSMUSG00000022483	Col2a1	B	-0.0508441	0.0560635	-0.0291	0.0990784	0.0418181	0.0287035	-0.152562	0.00684236
ENSMUSG00000041571	Selenow	B	0.0082533	0.0279152	-0.0641813	0.0796726	-0.0465064	0.0204335	-0.131196	0.105609
ENSMUSG00000048540	Nhlh2	B	-0.0794232	0.0122544	-0.027083	0.104836	0.0681326	0.0702251	-0.114487	-0.0344544
ENSMUSG00000001100	Poldip2	B	0.00720138	0.0331734	0.111672	-0.0601536	-0.0715454	0.107041	-0.0693973	-0.0579912
ENSMUSG00000066880	Zfp617	B	-0.0036353	0.0571732	0.0498489	0.0372395	0.0588044	-0.0424357	0.0142716	-0.171267
ENSMUSG00000029580	Actb	B	0.0761079	0.0516606	0.0869457	0.0485515	-0.0374986	-0.0183925	-0.115363	-0.0920112
ENSMUSG00000050192	Eif5a2	B	-0.00725974	0.102135	-0.01658	-0.0209299	0.127696	-0.102342	-0.0553088	-0.0274108
ENSMUSG00000003575	Crtc1	B	-0.0345253	0.0602314	0.027682	0.0140829	-0.146974	0.109458	-0.0460154	0.0160608
ENSMUSG00000028246	Faxc	B	-0.0771539	0.129282	-0.0910368	-0.0262508	0.0770909	0.0376793	-0.0520489	0.0024382
ENSMUSG00000036333	Kidins220	B	-0.0817311	0.0641986	-0.0794416	-0.0179318	0.105831	0.0787141	-0.0818411	0.0122017
ENSMUSG00000062580	Timm17a	B	0.0236007	0.0687509	0.121119	-0.0920618	-0.0250423	0.0152111	-0.111184	-0.000394054
ENSMUSG00000020802	Ube2o	B	-0.0215394	0.0205799	0.134917	-0.0560337	0.0181535	0.0574639	-0.120801	-0.0327395
ENSMUSG00000059022	Kcp	B	-0.0359099	-0.0484918	0.00247835	0.142255	0.0390031	0.0366758	-0.120444	-0.0155661
ENSMUSG00000048833	Slc39a9	B	-0.0944307	0.164854	-0.0554779	0.00322835	-0.0323291	0.00739811	0.027506	-0.0207493
ENSMUSG00000031511	Arhgef7	B	-0.0750577	0.047005	0.0273515	-0.0951545	0.0643012	0.085228	-0.100816	0.0471421
ENSMUSG00000022174	Dad1	B	-0.105222	0.0302892	0.0775374	0.0360269	-0.0286487	0.101234	-0.00649796	-0.104718
ENSMUSG00000063919	Srrm4	B	-0.0988699	0.0240142	0.0107269	0.0989435	0.0436337	0.0691216	-0.115664	-0.031906
ENSMUSG00000031508	Ankrd10	B	-0.134599	0.00710474	-0.00530958	-0.0133907	0.0630839	0.124963	-0.0561227	0.0142703
ENSMUSG00000032898	Fbxo21	B	0.0321701	0.00474685	0.0358403	0.0241531	0.0864124	-0.100357	-0.134584	0.0516191
ENSMUSG00000027435	Cd93	B	-0.0800353	0.145058	-0.0244062	-0.078539	0.0766759	-0.00673418	-0.0313523	-0.000666402
ENSMUSG00000047264	Zfp358	B	0.0354489	-0.0577638	0.0505188	0.0760148	-0.0374063	0.0919739	-0.0264907	-0.132296
ENSMUSG00000049580	Tsku	B	0.010649	0.0313063	0.104203	0.0685511	0.0394247	-0.097483	-0.100643	-0.0560086
ENSMUSG00000039929	Urb1	B	0.0870406	0.0227465	-0.12254	0.0851267	0.00114687	0.00508275	-0.100534	0.0219303
ENSMUSG00000026014	Raph1	B	-0.0120221	0.0869056	-0.0865405	-0.0482393	0.142316	-0.0112407	-0.0501427	-0.0210364
ENSMUSG00000022844	Pdia5	B	0.0855213	-0.0231125	-0.00268434	0.0273755	-0.0173109	0.0996011	-0.146656	-0.022734
ENSMUSG00000028289	Epha7	B	-0.102711	0.0640298	0.0262252	0.128217	-0.0260472	-0.00411065	0.00570114	-0.0913038
ENSMUSG00000024830	Rps6kb2	B	-0.084325	0.055162	-0.00391778	0.160654	-0.0200668	-0.0555044	-0.0231842	-0.0288174
ENSMUSG00000029071	Dvl1	B	0.0309295	-0.0385887	0.0830005	0.0756986	0.0365152	0.00549083	-0.149828	-0.0432177
ENSMUSG00000070565	Rasal2	B	-0.0665538	-0.076827	0.0101733	0.0291036	0.106162	0.105132	-0.0280574	-0.0791333
ENSMUSG00000022994	Adcy6	B	0.00157905	0.000625765	-0.00143472	0.00298969	0.0480919	0.120013	-0.153508	-0.0183567
ENSMUSG00000045092	S1pr1	B	0.0393769	0.0763723	0.0795231	0.0786636	-0.0918772	-0.0348915	-0.0835387	-0.0636286
ENSMUSG00000017386	Traf4	B	-0.0733436	0.0568721	-0.093129	-0.021376	0.0999839	0.10161	-0.0363185	-0.0342992
ENSMUSG00000039982	Dtx4	B	-0.130499	0.0218369	0.0257861	0.0684173	0.0861142	0.0507034	-0.0712163	-0.0511428
ENSMUSG00000028833	Ncdn	B	-0.0668464	0.0824425	0.0665317	0.015238	0.0569537	0.0367241	-0.0660485	-0.124995
ENSMUSG00000071064	Znf827	B	0.0208632	0.0806305	-0.0785648	-0.0942359	0.09873	0.0661056	-0.0478481	-0.0456804
ENSMUSG00000032368	Zic1	B	-0.0847638	0.00399252	-0.0106529	0.0643346	0.135671	0.0258649	-0.0468918	-0.0875542
ENSMUSG00000035048	Anapc13	B	-0.00944404	-0.0153038	-0.00854324	-0.0336828	-0.0440956	0.1242	-0.109791	0.0966602
ENSMUSG00000021400	Wrnip1	B	0.0639801	-0.0409569	0.0298399	-0.0555669	0.110285	0.0273085	-0.00210399	-0.132786
ENSMUSG00000059273	Zc3h4	B	0.0582101	0.107428	-0.063805	0.0125253	-0.0612861	0.0354937	-0.122354	0.0337878
ENSMUSG00000031858	Mau2	B	0.0510807	0.0417532	-0.127342	0.0764439	0.0239534	0.00226948	-0.107657	0.0394988
2021-09-06	NA	B	-0.0270228	-0.0106932	-0.140209	0.0570794	0.0163213	0.119077	-0.036896	0.0223432
ENSMUSG00000028127	Abcd3	B	-0.108037	0.0854567	-0.0976094	0.0609621	0.0485451	0.0242727	0.0420459	-0.0556362
ENSMUSG00000004207	Psap	B	-0.0396435	0.0515341	0.0219944	0.0575889	0.0580954	0.0501165	-0.155195	-0.0444907
ENSMUSG00000024620	Pdgfrb	B	-0.0295947	0.0215019	0.00383822	0.0614505	0.112313	0.0340856	-0.108591	-0.0950041
ENSMUSG00000038780	Smurf1	B	-0.0165955	0.103439	-0.0217192	-0.00863777	0.0258156	0.08062	-0.1436	-0.019322
ENSMUSG00000022687	Boc	B	-0.0613775	0.119251	-0.0114698	0.0129823	0.0164006	0.0877946	-0.0859565	-0.0776243
ENSMUSG00000028911	Srsf4	B	-0.0269644	0.0449622	0.00781439	-0.052915	0.0366544	0.123778	-0.00159442	-0.131735
ENSMUSG00000000093	Tbx2	B	-0.0573914	0.131468	-0.0252428	-0.0278283	0.0501384	0.0693813	-0.0849167	-0.0556089
ENSMUSG00000029661	Col1a2	B	0.0548415	0.0659236	0.0391035	0.0510373	0.0326838	-0.019702	-0.140012	-0.0838753
ENSMUSG00000057335	Cep170	B	-0.0265597	0.113173	-0.0564355	0.122842	-0.00877455	-0.0667544	-0.0495394	-0.0279512
ENSMUSG00000026078	Pdcl3	B	-0.00152133	0.0703893	0.140884	-0.0626372	-0.0323348	0.0214276	-0.0640735	-0.0721343
ENSMUSG00000025510	Cd151	B	0.0535531	0.0489106	0.0954541	0.0346563	-0.0687848	0.0218189	-0.06523	-0.120378
ENSMUSG00000038602	Slc35f1	B	-0.0994323	-0.0323669	0.00839247	-0.0167914	0.0862137	0.0834048	-0.0965596	0.0671392
ENSMUSG00000025868	Higd2a	B	0.114883	-0.00284855	-0.0144923	-0.0485344	-0.0218797	0.0183069	-0.127127	0.0816925
ENSMUSG00000008140	Emc10	B	0.0351406	0.0348604	-0.083168	-0.00734181	-0.0180218	0.100439	-0.124768	0.0628595
ENSMUSG00000078202	Nrarp	B	0.0133016	-0.0415269	-0.0683417	-0.0359545	0.113272	0.117545	-0.0478004	-0.0504949
ENSMUSG00000042541	Sem1	B	-0.0495359	-0.0375054	-0.0570969	0.101379	0.0512161	0.0475226	-0.11591	0.0599309
ENSMUSG00000041268	Dmxl2	B	-0.0623147	0.0599597	-0.0634162	0.094588	0.0884407	-0.0688203	0.0263151	-0.0747523
ENSMUSG00000027575	Arfgap1	B	-0.00328408	-0.010669	0.132093	-0.0106265	-0.0037622	0.0696062	-0.058254	-0.115103
ENSMUSG00000022680	Pdxdc1	B	0.0372476	0.110728	0.0463756	0.0372442	0.00551536	-0.0649063	-0.048217	-0.123988
ENSMUSG00000021552	Gkap1	B	0.0605593	-0.0136181	0.0619687	-0.0986892	0.112871	0.00582984	-0.0481784	-0.0807434
ENSMUSG00000018509	Cenpv	B	-0.0417276	-0.039676	-0.0518527	0.131484	-0.0634486	0.104374	-0.0167401	-0.0224128
ENSMUSG00000027809	Etfdh	B	-0.107589	0.0183242	-0.0311771	0.142385	-0.0395471	0.0574509	-0.0288498	-0.0109971
ENSMUSG00000041498	Kif14	B	0.0508088	0.0719279	-0.0477233	-0.0415263	0.118434	-0.0331108	-0.109518	-0.00929261
ENSMUSG00000010025	Aldh3a2	B	0.0365377	0.0759547	0.0744052	0.0829912	-0.062237	-0.0422678	-0.0886809	-0.076703
ENSMUSG00000021892	Sh3bp5	B	-0.0460806	0.00518842	0.103352	-0.0291673	0.0995894	0.0177544	-0.117961	-0.0326759
ENSMUSG00000031834	Pik3r2	B	0.0357591	0.000628305	0.0109893	0.0606341	0.0295505	-0.0146692	-0.173393	0.0505015
ENSMUSG00000025280	Polr3a	B	0.106231	0.0342863	0.0518705	0.0225977	-0.0191864	0.00870286	-0.0729603	-0.131542
ENSMUSG00000005779	Psmb4	B	0.111307	-0.0265187	0.00790149	-0.0830919	-0.0372601	0.106908	-0.0763677	-0.00287741
ENSMUSG00000030279	C2cd5	B	-0.0978764	-0.0419383	-0.057713	0.0924546	0.0984327	0.0612635	-0.0439283	-0.0106947
ENSMUSG00000035268	Pkig	B	-0.0676121	0.102199	0.0102797	-0.0460609	0.0513258	0.0913583	-0.0853991	-0.0560906
ENSMUSG00000042694	Stn1	B	-0.0120731	-0.0604977	-0.0209672	0.110498	-0.0833604	0.111085	0.00753657	-0.0522211
ENSMUSG00000078348	Sf3b5	B	0.0753531	-0.0342671	-0.0112989	-0.0772044	0.0737497	0.0699359	-0.120976	0.024708
ENSMUSG00000032782	Cntrob	B	0.0492065	0.101727	-0.0473314	0.0134889	0.071397	-0.00352691	-0.115927	-0.0690338
ENSMUSG00000030652	Coq7	B	0.00490546	-0.0515757	0.0395401	0.00430854	0.0215165	0.109003	-0.146497	0.0187989
ENSMUSG00000033365	Ipo13	B	-0.0171777	0.0037225	0.103947	0.0168774	-0.0266811	0.0821539	-0.137547	-0.025295
ENSMUSG00000035936	Aldh5a1	B	-0.027955	0.0767435	-0.00507171	-0.00128876	0.0503145	0.042727	0.0276114	-0.163081
ENSMUSG00000052911	Lamb2	B	0.0351778	-0.0149386	-0.0922024	-0.0221634	0.046419	0.0885948	-0.11293	0.0720425
ENSMUSG00000023348	Trip6	B	0.0456434	-0.00486501	0.0423032	-0.0300408	0.050704	0.0583836	-0.166108	0.00397939
ENSMUSG00000004044	Cavin1	B	0.105848	0.102174	0.0105318	-0.0421863	-0.0103768	-0.00748864	-0.110797	-0.0477055
ENSMUSG00000093460	Six3os1	B	-0.0705908	0.057544	-0.0389655	0.0518893	-0.0798081	0.00172786	-0.050986	0.129189
ENSMUSG00000072294	Klf12	B	-0.0223071	0.00102144	-0.0762244	-0.0426891	0.150327	0.0369606	-0.0727194	0.0256314
ENSMUSG00000025512	Chid1	B	0.000832007	0.0442902	0.0689084	0.120775	-0.086663	-0.0238397	-0.083436	-0.0408673
ENSMUSG00000033152	Podxl2	B	-0.036646	-0.0288904	-0.0317555	-0.0512069	0.113768	0.0945865	-0.0950634	0.0352075
5930403L14RIK	NA	B	-0.0729376	0.0542897	0.0278305	-0.00745473	0.0757254	0.0677798	-0.135568	-0.00966464
ENSMUSG00000078190	Dnm3os	B	-0.0676485	-0.00933849	-0.0401479	0.0877703	0.0940534	0.0728776	-0.0797764	-0.0577901
2010111I01RIK	NA	B	0.057993	0.0311937	-0.122969	0.0387687	0.106775	-0.0525612	-0.00832574	-0.0508742
ENSMUSG00000029101	Rgs12	B	-0.0696448	0.00960031	0.00539281	-0.0434908	0.0976955	0.119485	-0.0593748	-0.0596628
ENSMUSG00000064128	Cenpj	B	0.00327669	-0.0279583	0.0260665	0.0641644	-0.13279	0.11219	-0.0442482	-0.000701073
ENSMUSG00000071176	Arhgef10	B	0.110237	-0.0645639	-0.0686444	-0.0094352	0.0196402	0.0811337	-0.094547	0.0261794
ENSMUSG00000021993	Mipep	B	-0.0272038	-0.0904533	0.0405389	0.120442	0.032617	0.0178162	0.011648	-0.105405
ENSMUSG00000024269	Tpgs2	B	-0.0322129	0.00926386	0.0791731	0.0358311	-0.0891096	0.11364	-0.0331864	-0.0833991
ENSMUSG00000028797	Tmem234	B	0.0850802	0.0483873	0.0201959	-0.0386045	0.0217753	0.0045593	-0.15894	0.0175463
ENSMUSG00000021611	Tert	B	0.0455582	0.0230986	-0.0151399	-0.014416	0.0192084	0.122078	-0.052043	-0.128345
ENSMUSG00000056167	Cnot10	B	0.0923457	-0.099027	0.0269401	-0.0403009	0.0620931	0.076596	-0.0632325	-0.0554145
ENSMUSG00000005718	Tfap4	B	-0.105235	0.100089	-0.0672994	-0.0156105	0.0650972	0.0534165	0.0290535	-0.0595117
ENSMUSG00000040596	Pogk	B	-0.0477593	0.116934	-0.0497561	0.0473403	0.0440731	0.0398896	-0.1046	-0.046122
ENSMUSG00000025825	Iscu	B	0.00533288	-0.021569	0.00838214	-0.00255925	-0.106713	0.124627	-0.0735596	0.0660586
ENSMUSG00000031673	Cdh11	B	0.0241963	0.0456249	-0.0800814	0.0216333	0.076079	0.0786944	-0.0523074	-0.113839
ENSMUSG00000005514	Por	B	-0.0526444	0.0144397	0.0565673	-0.120166	0.0477029	0.111856	-0.0363928	-0.0213629
ENSMUSG00000057322	Rpl38	B	0.109867	-0.0351908	-0.0135913	0.0032847	-0.0710501	0.0802462	-0.105392	0.031826
ENSMUSG00000047747	Rnf150	B	-0.108396	0.0626443	-0.0339772	0.0210225	0.101355	0.0236495	-0.0914936	0.0251946
ENSMUSG00000045515	Pou3f3	B	-0.0544026	0.00946973	-0.00572564	0.113382	0.0663674	0.0426346	-0.0772488	-0.0944763
ENSMUSG00000032855	Pkd1	B	-0.0660668	0.0543365	0.04541	0.0323969	0.0223323	0.0635665	-0.148434	-0.00354111
ENSMUSG00000020198	Ap3d1	B	0.128315	0.0436312	0.000482771	-0.0746882	0.0161631	-0.0106771	-0.111717	0.0084905
ENSMUSG00000019817	Plagl1	B	-0.0318249	0.077664	0.00747865	0.00280219	0.107238	0.00347199	-0.12961	-0.0372202
ENSMUSG00000022450	Ndufa6	B	0.0399794	-0.0889073	0.00763044	0.121142	0.00787352	0.0403727	-0.100479	-0.0276119
ENSMUSG00000027878	Notch2	B	-0.0222538	0.130202	0.0187392	0.0083129	0.068222	-0.0593749	-0.0836185	-0.0602284
ENSMUSG00000019054	Fis1	B	0.0349293	0.0730591	-0.0909608	-0.0022029	-0.00434985	0.102313	-0.106231	-0.00655612
ENSMUSG00000031865	Dctn1	B	0.0271184	0.0279094	0.0781905	0.00103501	-0.0895666	0.101213	-0.0654891	-0.0804101
ENSMUSG00000030469	Zfp719	B	-0.00409029	0.0131748	-0.0285702	-0.0521347	0.119085	0.0532046	0.0233024	-0.123971
ENSMUSG00000042978	Sbk1	B	-0.0962298	0.0360349	-0.0311953	0.0404078	0.0678792	0.0903266	-0.103379	-0.00384493
ENSMUSG00000020253	Ppm1m	B	-0.0258217	0.0822001	-0.0202595	-0.0712733	0.043302	0.116868	-0.0754435	-0.0495722
ENSMUSG00000018286	Psmb6	B	0.0181117	0.0653111	0.0154105	0.0634015	-0.113493	0.00403675	-0.108284	0.0555057
ENSMUSG00000074505	Fat3	B	-0.114853	0.0560958	-0.0304299	0.00359354	0.118467	0.0422664	-0.0547634	-0.0203762
ENSMUSG00000029434	Vps33a	B	0.0591892	-0.0129561	-0.0594236	0.0287661	-0.0654162	0.13005	-0.0850475	0.00483841
ENSMUSG00000050043	Tmx2	B	0.0621263	-0.00348497	0.000869003	0.135408	0.00697358	-0.050627	-0.0656601	-0.0856043
ENSMUSG00000056612	Ppp1r14b	B	0.00975388	0.0245502	0.035067	-0.0129268	-0.020718	0.122226	-0.13599	-0.021962
E330009J07RIK	NA	B	0.0417215	-0.0689499	0.0380639	0.0149912	0.0755599	0.0362954	0.00770223	-0.145384
ENSMUSG00000021514	Zfp369	B	-0.0391714	0.00873836	-0.104101	0.0792066	0.124148	-0.00204113	-0.034117	-0.0326626
ENSMUSG00000020811	Wscd1	B	0.0415575	0.007646	-0.0288128	0.013093	-0.0318694	0.0477872	-0.145182	0.0957805
ENSMUSG00000004934	Pias4	B	-0.0270186	0.0219207	0.0713087	0.0543096	-0.129839	0.0851839	-0.0312421	-0.0446227
ENSMUSG00000034324	Tmem132c	B	0.00433731	0.110002	0.0609043	-0.0577383	0.0303502	-0.0842128	-0.0913933	0.0277503
ENSMUSG00000032867	Fbxw8	B	0.0860822	-0.0498335	0.0439541	0.0534681	-0.0290748	0.0716397	-0.0943703	-0.0818654
ENSMUSG00000029338	Antxr2	B	0.120079	0.0231584	-0.0539714	0.0170584	-0.00677393	0.0653659	-0.0726629	-0.0922534
ENSMUSG00000031161	Hdac6	B	-0.0401619	-0.0127307	-0.100179	0.0320814	0.0413527	0.140261	-0.0217686	-0.038855
ENSMUSG00000026509	Capn2	B	-0.0451488	0.0295542	0.0670459	0.102693	-0.0193771	0.00831827	-0.0101449	-0.13294
ENSMUSG00000038193	Hand2	B	0.105511	0.0187025	0.0462571	-0.0486533	0.0360764	0.00561554	-0.134057	-0.0294523
ENSMUSG00000031749	St3gal2	B	-0.0328194	0.0359752	-0.0131998	0.015449	0.10602	0.0400497	-0.142983	-0.00849105
ENSMUSG00000033434	Gtpbp6	B	-0.092832	0.0284706	-0.000771376	0.0367574	-0.072058	0.126616	0.0303948	-0.0565771
ENSMUSG00000033416	Gucd1	B	-0.0633368	0.069591	-0.0233615	-0.0176957	0.0887334	0.0483868	-0.125038	0.0227206
ENSMUSG00000096255	Dynlt1	B	0.069443	0.0853696	-0.0423733	-0.0181899	0.0356011	0.0563625	-0.098314	-0.087899
ENSMUSG00000024501	Dpysl3	B	-0.134626	0.0138208	0.0365688	0.0742461	0.0852289	0.00615287	-0.028915	-0.0524762
ENSMUSG00000049600	Zbtb45	B	-0.0196813	0.00394615	0.0613426	0.132007	-0.0801783	0.00860551	-0.0192337	-0.086808
ENSMUSG00000022619	Mapk8ip2	B	-0.100447	0.0165916	-0.0159683	0.0780462	0.0636052	0.0846847	-0.0688085	-0.0577035
ENSMUSG00000020231	Dip2a	B	-0.104593	0.0385996	0.0554274	0.0224021	0.044674	0.0830448	-0.0949498	-0.0446047
ENSMUSG00000049295	Znf219	B	-0.078387	0.0134597	-0.0609307	0.0157906	0.0504567	0.0724052	-0.100187	0.087393
ENSMUSG00000029249	Rest	B	-0.0224738	0.0783976	0.0587418	0.0415689	-0.00396068	-0.0946829	-0.110218	0.0526267
ENSMUSG00000017670	Elmo2	B	0.0191033	-0.0575596	-0.0436329	0.0834462	0.0728045	0.077232	-0.0618377	-0.0895558
ENSMUSG00000038777	Sema6c	B	-0.0847237	0.0840329	-0.0865364	0.0306484	0.0774361	0.0286544	-0.0740929	0.0245811
ENSMUSG00000028066	Pmf1	B	0.0363227	-0.00261549	0.0765193	-0.0616147	0.015472	0.0497081	0.0301095	-0.143901
ENSMUSG00000025268	Maged2	B	-0.0198256	0.0299622	0.0150171	0.0653583	0.0564138	0.0599907	-0.077853	-0.129064
ENSMUSG00000001555	Fkbp10	B	0.00824984	0.0405742	0.0800118	0.0530502	-0.00435422	0.0254151	-0.14053	-0.0624173
ENSMUSG00000060600	Eno3	B	0.082636	-0.0118973	-0.106607	0.0211602	0.00897246	0.00945292	-0.0919114	0.0881944
ENSMUSG00000031558	Slit2	B	-0.0628518	0.0914771	-0.0177595	-0.0515742	0.110955	0.0388072	-0.0473245	-0.0617294
ENSMUSG00000034336	Ina	B	-0.0939067	0.000183513	0.0118724	0.0139856	0.0897215	0.100604	-0.0730818	-0.0493787
ENSMUSG00000022053	Ebf2	B	-0.102689	0.101313	0.0163578	0.0161684	0.0888986	-0.0189439	-0.037296	-0.0638088
ENSMUSG00000026499	Acbd3	B	-0.00487809	0.0412754	-0.00663694	0.0770443	0.0616396	-0.0866685	-0.120559	0.038783
FAM173A	NA	B	0.0180336	0.0267652	0.0775971	-0.100499	-0.066677	0.103013	-0.0527867	-0.00544641
ENSMUSG00000043998	Mgat2	B	0.0459393	0.0829381	0.093487	-0.0478629	-0.0380678	-0.0020846	-0.114698	-0.0196514
ENSMUSG00000035621	Midn	B	-0.112869	0.0562196	0.0148694	-0.0279864	0.0731685	0.0632221	-0.0904051	0.0237813
ENSMUSG00000041417	Pik3r1	B	-0.0134368	-0.0639385	0.0642146	0.127244	0.0121221	0.0152324	-0.0692218	-0.0722157
ENSMUSG00000024816	Frmd8	B	-0.0242796	0.0915758	0.0847906	-0.000914755	-0.115567	0.039192	-0.014266	-0.0605308
ENSMUSG00000053062	Jam2	B	-0.115127	0.111625	-0.0103531	0.0128409	0.0397862	0.0382976	-0.0766051	-0.000464151
ENSMUSG00000003534	Ddr1	B	0.0340183	0.0267583	-0.0179774	0.0181901	0.0796751	0.0668086	-0.104203	-0.10327
ENSMUSG00000041203	Trir	B	0.0305757	0.110092	-0.0186811	-0.082578	-0.0106325	0.0582467	-0.103798	0.016775
ENSMUSG00000032549	Rab6b	B	-0.13274	0.00536694	0.0449788	0.00465494	0.0480786	0.099275	-0.0189977	-0.0506162
ENSMUSG00000066877	Nck2	B	-0.0152291	0.0346206	-0.115466	0.085654	0.00033625	0.0710719	-0.084142	0.0231542
ENSMUSG00000040606	Kazn	B	-0.0728902	0.155366	-0.00569737	-0.0559925	0.0168243	0.0173284	-0.0316048	-0.0233336
ENSMUSG00000040263	Klhdc4	B	0.0282515	-0.0578903	-0.06513	-0.0248049	0.0589623	0.127387	-0.0765458	0.00977012
SSFA2	NA	B	-0.0813399	0.147582	-0.0713521	0.00601429	0.0173456	-0.0236267	-0.00739826	0.0127756
ENSMUSG00000054099	Slc25a40	B	0.0359116	0.0412498	-0.0583645	0.0836178	0.0786814	-0.0805857	-0.0918255	-0.00868483
ENSMUSG00000052133	Sema5b	B	-0.0156294	0.0462215	0.0536558	0.0411496	-0.100767	0.0868902	-0.0984798	-0.0130413
ENSMUSG00000020823	Sec14l1	B	-0.137465	0.00683305	0.0310553	0.0333234	0.0887508	0.0477316	-0.014148	-0.0560808
ENSMUSG00000066687	Zbtb16	B	-0.0921144	0.0348263	0.0769483	0.108109	0.0160817	-0.0465821	-0.0533192	-0.0439499
ENSMUSG00000029163	Emilin1	B	0.026481	0.00403276	0.0553267	-0.0545572	0.0656283	0.0792064	-0.116239	-0.0598786
ENSMUSG00000005054	Cstb	B	0.0548828	0.0781676	-0.0426339	0.0592199	-0.0336205	-0.0624912	-0.108973	0.0554484
ENSMUSG00000026587	Astn1	B	-0.0140555	-0.0241528	-0.00822221	0.0699273	0.0320698	0.113898	-0.0724576	-0.0970067
ENSMUSG00000006941	Eif1b	B	0.0628516	-0.0673786	-0.0133462	-0.0767186	0.0729236	0.0696863	-0.0892696	0.0412516
ENSMUSG00000006800	Sulf2	B	-0.00561589	0.082768	-0.0419768	0.0872836	0.0290806	0.0254589	-0.110153	-0.0668452
ENSMUSG00000028444	Cntfr	B	0.0365201	0.0222967	0.0236912	-0.0137187	0.0289916	0.0616854	-0.16458	0.00511374
ENSMUSG00000027330	Cdc25b	B	-0.0629517	-0.0459631	0.0617943	-0.0521897	0.0349797	0.131396	-0.0116428	-0.0554228
ENSMUSG00000018593	Sparc	B	0.067207	0.0459649	0.00188613	0.0083351	-0.00976533	0.0407752	-0.160524	0.00612134
ENSMUSG00000004233	Wars2	B	-0.0581879	0.0236755	0.0557642	0.0631335	0.0934477	-0.026889	-0.109601	-0.0413435
ENSMUSG00000027490	E2f1	B	-0.0910957	0.0403177	0.0465544	0.0896489	-0.0497461	0.0308284	-0.0981061	0.0315984
ENSMUSG00000011837	Snapc2	B	0.0367751	-0.00431644	0.111457	0.0307804	-0.0546123	0.0344432	-0.118006	-0.0365217
ENSMUSG00000035885	Cox8a	B	-0.0522777	-0.038391	0.0554541	0.0736869	0.0375604	0.073827	-0.115721	-0.0341384
ENSMUSG00000071076	Jund	B	0.0534375	-0.0141185	0.0194595	0.0384579	0.0797228	0.03177	-0.101136	-0.107593
ENSMUSG00000003352	Cacnb3	B	0.0799879	0.0133453	0.0224348	-0.0445029	0.0790619	-0.00731999	-0.136383	-0.00662372
ENSMUSG00000002227	Mov10	B	-0.0616046	-0.014836	-0.0398962	0.0849963	0.112538	0.0184943	-0.00990849	-0.0897836
ENSMUSG00000071647	Eml3	B	-0.0848144	0.033745	0.0488752	0.0334953	0.055067	0.0544366	-0.126053	-0.0147518
ENSMUSG00000029547	Ints1	B	-0.0304334	-0.0273917	0.0291028	0.124551	0.0466887	-0.00779341	-0.115032	-0.0196921
ENSMUSG00000007564	Ppp2r1a	B	0.0429027	0.0575206	0.0894181	0.0494595	-0.0302517	-0.0323401	-0.107465	-0.0692442
ENSMUSG00000025499	Hras	B	0.0583309	-0.0588108	0.0067943	-0.0531737	0.0756425	0.0996851	-0.0531293	-0.0753391
ENSMUSG00000030816	Rnf40	B	-0.0207638	0.00287127	0.0674416	-0.0388807	-0.0599923	0.137741	-0.0652791	-0.0231378
ENSMUSG00000035478	Mbd3	B	0.00604001	0.0347113	0.0582243	-0.0755103	-0.0589879	0.121782	-0.0705348	-0.0157242
D17WSU92E	NA	B	0.0632387	0.0150165	0.0699697	-0.0710976	-0.0323115	0.0891552	-0.0376408	-0.09633
ENSMUSG00000060147	Serpinb6a	B	0.0132641	-0.057678	-0.0485206	0.157104	-0.0362967	0.0232784	-0.0342627	-0.0168886
ENSMUSG00000021819	Zswim8	B	0.00873889	0.0707959	0.0312157	0.0166036	0.0608157	0.0185841	-0.135632	-0.071122
ENSMUSG00000048911	Rnf24	B	-0.0571893	0.124566	-0.0873546	0.0134847	0.0274245	0.0237258	-0.0718972	0.0272398
ENSMUSG00000029454	Mapkapk5	B	0.0274302	-0.0697278	-0.0344132	0.0313905	0.113666	0.0539145	-0.0979171	-0.0243432
ENSMUSG00000036733	Rbm42	B	0.00727868	-0.0253786	-0.118754	0.0656093	0.0189496	0.0831123	-0.074231	0.0434132
ENSMUSG00000029345	Tfip11	B	-0.104077	0.0713954	0.07217	-0.0511155	0.0335276	0.067935	-0.03471	-0.0551259
ENSMUSG00000002767	Mrpl2	B	0.0139025	-0.0339271	0.0215991	0.00813616	0.0151289	0.0129914	-0.142859	0.105028
ENSMUSG00000009563	Tor2a	B	0.0344613	-0.0491804	0.00792172	0.0472856	0.0155159	0.108882	-0.114681	-0.0502056
ENSMUSG00000037949	Ano10	B	-0.0290215	0.0222137	0.0538333	0.0393286	0.0373085	0.0317769	-0.159571	0.00413173
ENSMUSG00000057777	Mab21l2	B	-0.040821	0.0740615	-0.0465961	0.105974	-0.0316903	0.047999	-0.0984346	-0.0104926
ENSMUSG00000028455	Stoml2	B	0.0559381	-0.0669839	0.058111	0.0215788	0.0156982	0.0436082	-0.140976	0.0130252
ENSMUSG00000075327	Zbtb2	B	-0.0160228	0.0178822	-0.093375	0.102734	0.0957493	-0.0147665	-0.05179	-0.0404115
2410131K14RIK	NA	B	-0.0273008	0.110789	0.0463303	-0.015234	-0.00633272	-0.0695078	-0.0983888	0.0596444
ENSMUSG00000025078	Nhlrc2	B	-0.0529927	-0.0703215	-0.00138462	0.0295591	0.145014	0.0190231	-0.0111128	-0.0577846
ENSMUSG00000004562	Arhgef40	B	-0.0477123	0.0539979	0.0238195	0.0489162	0.0680265	0.0214213	-0.13898	-0.0294887
ENSMUSG00000038375	Trp53inp2	B	-0.144531	0.070929	0.0368026	0.011931	0.0295626	0.0518561	-0.0488306	-0.00771926
ENSMUSG00000029291	Rufy3	B	0.109667	0.0178617	-0.0347357	-0.0296893	0.0816682	-0.0241688	-0.107505	-0.0130983
ENSMUSG00000003233	Dvl3	B	-0.119917	0.0387901	0.0385768	0.0375398	-0.0158521	0.102358	-0.0241324	-0.057363
ENSMUSG00000037989	Wnk2	B	-0.0345362	0.0653703	0.0674744	0.0854994	-0.0111065	0.00407083	-0.0765413	-0.100231
ENSMUSG00000038630	Zkscan16	B	-0.0570932	0.10435	-0.0989758	0.0390532	-0.0253844	0.0677586	-0.0479677	0.0182589
ENSMUSG00000061533	Cep128	B	0.010679	-0.0817935	-0.0798735	0.117239	-0.0269509	0.0684568	-0.0257784	0.0180214
ENSMUSG00000025316	Banp	B	0.0594056	-0.0571712	-0.0623406	0.0946691	-0.0148067	0.0874686	-0.0493515	-0.0578733
ENSMUSG00000020340	Cyfip2	B	-0.0855112	0.0667331	-0.0364386	0.00122077	0.106943	0.0338567	0.000308894	-0.0871125
ENSMUSG00000064080	Fbln2	B	-0.0953306	0.0247101	0.0398226	0.02668	-0.0344717	0.121878	-0.012529	-0.0707596
ENSMUSG00000020537	Drg2	B	0.0763577	0.0281289	-0.0800938	-0.0652141	-0.0338799	0.103733	-0.0562392	0.0272077
ENSMUSG00000019087	Atp6ap1	B	0.0108429	0.0587016	-0.0156763	-0.0078998	-0.0407302	0.100848	0.0234878	-0.129574
ENSMUSG00000042751	Nmnat2	B	-0.0513552	0.081017	0.0433286	0.000631543	0.0458473	0.060003	-0.0816093	-0.097863
ENSMUSG00000075254	Heg1	B	0.0409492	0.08172	0.00486904	0.0584982	0.0222948	-0.0151142	-0.126554	-0.0666634
ENSMUSG00000027281	Slx4ip	B	-0.104745	0.0792864	0.0395191	0.0448725	0.065048	-0.0389282	-0.0052738	-0.0797786
ENSMUSG00000070576	Mn1	B	-0.0475326	0.0804941	-0.129042	0.0407731	0.00480333	0.0747345	-0.0144444	-0.00978627
ENSMUSG00000039087	Rreb1	B	0.0375657	-0.0353736	-0.0438066	-0.0242583	0.137391	-0.01713	-0.0867709	0.0323828
ENSMUSG00000024927	Rela	B	-0.0200372	0.0815768	-0.0380604	-0.0333198	-0.103393	0.0772169	-0.0366841	0.0727003
ENSMUSG00000034022	Cpsf1	B	0.00939683	-0.0288319	-0.0102588	-0.0147386	-0.0503295	0.15828	-0.0634607	-5.73483e-05
ENSMUSG00000020346	Mgat1	B	0.00228523	0.00642605	-0.0418381	-0.0115068	0.117508	0.0752667	-0.0599152	-0.0882256
ENSMUSG00000058833	Rex1bd	B	-0.0110347	0.135633	0.0337884	-0.098337	-0.0451471	0.00249282	-0.0335994	0.0162039
ENSMUSG00000029009	Mthfr	B	-0.0719089	-0.0584995	0.00426361	-0.0303251	0.0969243	0.103139	-0.0553508	0.0117575
ENSMUSG00000039621	Prex1	B	-0.0187319	-0.0370396	0.0757392	0.0243102	0.111485	-0.0114476	-0.0430039	-0.101311
ENSMUSG00000033855	Ston1	B	-0.0986194	0.106756	-0.002559	0.0823972	-0.0194408	-0.0189935	-0.0624364	0.0128956
ENSMUSG00000028137	Celf3	B	-0.0538999	-0.030958	-0.0784075	0.0225844	0.0606515	0.119453	-0.0610389	0.0216159
ENSMUSG00000024958	Gpr137	B	0.0794897	-0.046483	-0.00439394	0.0908956	-0.0528118	0.064908	-0.0754403	-0.0561642
ENSMUSG00000024219	Anks1a	B	-0.0827267	0.0653932	0.0676463	0.0395182	-0.0449011	0.0758007	-0.0496038	-0.0711268
ENSMUSG00000113949	Scamp4	B	0.114118	-0.0429397	0.0103412	-0.0888365	0.023269	0.0695285	-0.0606692	-0.0248111
ENSMUSG00000052951	C130021I20Rik	B	-0.108561	0.0671954	0.0164127	-0.0557561	0.0944223	0.0458452	-0.0243819	-0.0351763
ENSMUSG00000026131	Dst	B	0.0858725	-0.0689403	0.00927253	-0.0610047	0.11295	0.00802405	-0.0478247	-0.0383496
ENSMUSG00000038456	Dennd2a	B	-0.0156189	-0.0229794	-0.0790416	0.107505	-0.0267459	0.0560514	-0.0798587	0.0606876
ENSMUSG00000034187	Nsf	B	0.093552	0.0438308	-0.0659248	0.0428217	-0.050744	0.0326101	-0.108805	0.0126594
ENSMUSG00000026853	Crat	B	0.0281391	0.100445	0.0764017	0.00148433	-0.0512163	0.00656152	-0.0813981	-0.0804175
ENSMUSG00000027035	Cers6	B	-0.0705718	-0.0463602	-0.0124167	0.151462	0.0275868	-0.00787329	-0.00481391	-0.0370126
ENSMUSG00000024238	Zeb1	B	-0.00807715	0.0724065	-0.0373433	0.0840351	0.0706825	-0.0793947	-0.0186978	-0.0836111
ENSMUSG00000089945	Pakap	B	-0.0410454	0.0897598	0.00367968	0.0335594	0.0261328	-0.120024	-0.0523487	0.0602867
ENSMUSG00000071477	Zfp777	B	0.0702017	0.00678276	0.0269842	0.0858049	-0.041972	0.025971	-0.0575059	-0.116267
ENSMUSG00000000094	Tbx4	B	0.0543041	0.0060272	0.0598769	0.0403426	0.0458556	-0.00114861	-0.123824	-0.0814338
ENSMUSG00000002393	Nr2f6	B	-0.135081	0.0324043	-0.0213465	-0.00175915	0.0934686	0.0567724	-0.00331298	-0.021146
ENSMUSG00000028756	Pink1	B	-0.0124387	-0.0295731	-0.0774619	0.00965012	0.0951694	0.0211776	-0.0912731	0.0847498
ENSMUSG00000030203	Dusp16	B	-0.0587168	0.0139637	-0.0280014	0.081071	-0.00618729	0.079817	-0.116301	0.034355
ENSMUSG00000042535	Gtpbp1	B	0.00472892	0.0152456	-0.0642471	-0.0634795	0.125888	0.0415161	-0.0764174	0.0167653
ENSMUSG00000036667	Tcaf1	B	-0.0759244	0.113581	-0.0199219	0.0785276	0.00737255	-0.00724811	-0.0803411	-0.0160458
ENSMUSG00000039156	Stim2	B	-0.00525998	-0.0403384	0.0484746	0.138048	-0.00674219	-0.00210694	-0.075576	-0.056499
ENSMUSG00000037361	Sf3b6	B	0.0296592	0.0728129	-0.137583	0.0552677	-0.0287043	0.037285	-0.0381132	0.00937614
ENSMUSG00000018442	Derl2	B	0.00513137	0.144736	0.0394272	-0.0739056	-0.0326524	-0.00914719	-0.0315664	-0.0420232
ENSMUSG00000020695	Mrc2	B	-0.0507337	0.0555138	-0.0245827	0.0884731	-0.0045017	0.0756845	-0.103565	-0.0362885
ENSMUSG00000026409	Pfkfb2	B	-0.113846	0.0380428	0.0249466	0.0380225	0.0518313	0.018733	-0.10194	0.0442107
ENSMUSG00000037896	Rcor1	B	-0.00726498	0.13405	-0.0668332	-0.00956306	0.0343904	-0.0433064	0.0309196	-0.0723927
ENSMUSG00000028763	Hspg2	B	0.0432306	0.00405648	0.121362	-0.0267949	0.0214198	-0.00278921	-0.104149	-0.056336
ENSMUSG00000022807	Osbpl11	B	0.0769565	0.0378405	0.0426144	0.0549699	0.0132447	-0.0363597	-0.104981	-0.0842852
ENSMUSG00000038374	Rbm8a	B	0.0228073	0.0519245	0.0105768	0.0902377	-0.0207205	-0.00198122	-0.14052	-0.012325
ENSMUSG00000026821	Ralgds	B	-0.0685836	0.0461409	-0.0503039	0.00228148	0.0422533	0.111311	-0.0905322	0.00743269
ENSMUSG00000060166	Zdhhc8	B	-0.0509957	0.0568661	0.0198535	-0.0337942	0.0848251	0.0362138	0.0125438	-0.125512
ENSMUSG00000052504	Epha3	B	-0.0524019	0.103619	-0.0524345	0.057044	0.00679644	0.04708	-0.0996922	-0.0100109
ENSMUSG00000028871	Rspo1	B	-0.0845819	-0.00239007	-0.0101843	0.0356307	0.0180055	0.136204	-0.0507971	-0.0418871
ENSMUSG00000000278	Scpep1	B	-0.0627178	0.0586164	-0.0782911	0.105805	0.0365503	-0.0208276	0.0278665	-0.0670018
ENSMUSG00000038717	Atp5l	B	-0.0490762	0.0446218	-0.042443	-0.0772349	0.0908133	0.0898381	-0.0566597	0.000140691
ENSMUSG00000017897	Eya2	B	0.000975292	0.0587805	-0.0217514	0.0517137	0.045721	0.0378287	-0.0294709	-0.143797
ENSMUSG00000003228	Grk5	B	-0.0433913	0.0180474	-0.0796689	0.117977	0.0650335	0.0158123	-0.0589897	-0.0348203
ENSMUSG00000074884	Serf2	B	0.0359813	0.00583963	-0.0449754	-0.014003	-0.0392071	0.110659	-0.107223	0.0529291
ENSMUSG00000021952	Xpo4	B	-0.0114071	-0.0629261	0.00423884	0.0756799	0.0736381	0.0448617	-0.00450434	-0.119581
ENSMUSG00000005674	Tomm40l	B	0.0718933	0.0883163	-0.0434355	-0.0291972	-0.0748638	0.0745762	-0.0230143	-0.0642748
ENSMUSG00000072235	Tuba1a	B	-0.0941685	0.0318646	0.0430637	0.0075613	0.0593987	0.0733706	-0.102065	-0.0190257
ENSMUSG00000020866	Cacna1g	B	0.0138302	0.0779101	0.0788523	0.0636402	-0.0688662	-0.0294654	-0.0644533	-0.071448
ENSMUSG00000032046	Abhd12	B	0.0191603	0.121903	0.0357856	-0.0203285	-0.041892	0.00130776	-0.00338757	-0.112548
ENSMUSG00000035325	Sec31a	B	0.105192	0.0448549	-0.049214	0.0211082	0.0598516	-0.0619893	-0.0797295	-0.0400743
ENSMUSG00000068101	Cenpm	B	-0.05162	0.0466641	0.0118023	-0.057524	0.00827513	0.0813243	-0.107739	0.0688169
ENSMUSG00000018983	E2f2	B	-0.0444689	0.00801744	0.0712998	-0.0268663	0.093711	0.0512417	-0.0632799	-0.0896548
ENSMUSG00000063146	Clip2	B	-0.103339	0.0975243	-0.024288	0.0399171	0.023678	0.0368916	-0.0827212	0.0123366
ENSMUSG00000034793	G6pc3	B	-0.0184787	-0.0123591	0.0225913	-0.00354531	-0.0422626	0.131308	-0.102887	0.025633
ENSMUSG00000035863	Palm	B	0.0291007	-0.0269671	-0.0723457	-0.0299685	0.136719	0.0419221	-0.0437479	-0.0347127
ENSMUSG00000020482	Ccdc117	B	-0.0441847	-0.0154589	-0.0811562	0.0669966	0.0904508	0.0665266	-0.0726793	-0.0104948
ENSMUSG00000032332	Col12a1	B	-0.0973848	-0.037016	-0.00613122	0.0173411	0.116658	0.062685	-0.0493606	-0.00679189
ENSMUSG00000001482	Def8	B	-0.0821487	-0.00276578	0.0610502	0.0234511	0.0597011	0.0816126	-0.0732648	-0.0676357
ENSMUSG00000027312	Atrn	B	-0.0468525	0.0762831	0.00314037	-0.00885607	0.0953112	0.0357456	-0.0580574	-0.0967142
ENSMUSG00000058297	Spock2	B	-0.0550443	0.10647	-0.0842411	0.00128314	0.0706987	0.0158193	-0.0659813	0.0109953
ENSMUSG00000021288	Klc1	B	-0.00327029	-0.05396	-0.0379481	-0.0436155	0.0774204	0.128838	-0.0385998	-0.0288644
ENSMUSG00000054256	Msi1	B	-0.0349351	0.0412579	-0.00351582	-0.0190321	0.074361	0.0971647	-0.0974156	-0.0578849
ENSMUSG00000061353	Cxcl12	B	-0.0616889	0.0495523	0.100107	0.0410337	-0.0126236	0.0176595	-0.0243786	-0.109662
ENSMUSG00000024112	Cacna1h	B	-0.0376659	0.00385428	-0.0728804	-0.00676636	0.0626535	0.0280884	-0.0866625	0.109379
ENSMUSG00000024201	Kdm4b	B	-0.0117336	-0.0144778	-0.0532248	0.0408948	0.136779	0.0135348	-0.0336994	-0.0780729
2021-09-05	NA	B	-0.0206045	-0.0201411	0.0253949	0.0624709	0.00340264	0.0868866	-0.134208	-0.00320157
ENSMUSG00000054690	Emcn	B	-0.034375	-0.00983845	-0.0495012	-0.010745	0.102904	0.0959375	-0.00947484	-0.0849072
ENSMUSG00000045039	Megf8	B	-0.0110754	0.0298112	0.0595019	0.0148774	0.0237078	0.0436733	-0.153759	-0.00673722
ENSMUSG00000029121	Crmp1	B	-0.0719456	-0.0316995	-0.0264955	0.00998426	0.101873	0.0909188	-0.0724367	-0.000198677
ENSMUSG00000024548	Setbp1	B	-0.0849874	-0.0129451	0.0354373	0.00451158	0.0843793	0.0902928	-0.0655487	-0.0511398
ENSMUSG00000015023	Ddx19a	B	0.0511829	-0.069185	0.0959955	0.0237689	-0.0217311	0.052993	-0.0941206	-0.0389037
ENSMUSG00000005469	Prkaca	B	-0.00940777	0.064919	0.110557	-0.0143731	-0.0306071	0.0253318	-0.103244	-0.0431756
ENSMUSG00000031622	Sin3b	B	0.0156799	0.0537257	0.0556204	-0.0967864	0.06928	0.0105849	-0.101141	-0.0069636
ENSMUSG00000038872	Zfhx3	B	-0.0680199	0.0862949	0.0117442	0.0390186	0.0596021	0.0297476	-0.075702	-0.0826855
ENSMUSG00000040407	Akap9	B	0.0147694	0.0627496	0.00360283	-0.117712	0.0534279	0.0698441	-0.068067	-0.0186145
ENSMUSG00000063160	Numbl	B	0.0668713	0.00520487	0.0288702	0.0157321	0.0665449	-0.00559597	-0.138391	-0.0392363
ENSMUSG00000026274	Pask	B	0.057408	0.0556851	-0.0813532	-0.0365593	0.0732323	0.0563355	-0.0676175	-0.057131
ENSMUSG00000042428	Mgat3	B	-0.0326989	-0.0337655	-0.0228881	0.0757015	0.0866544	0.035496	-0.115854	0.00735438
ENSMUSG00000054808	Actn4	B	0.0859039	0.02472	0.0276188	0.0800205	-0.0260348	-0.0237216	-0.0801263	-0.0883805
ENSMUSG00000025538	Sumf2	B	-0.0186337	0.10463	0.0152514	-0.0246895	0.0456692	-0.0517851	0.0397124	-0.110155
ENSMUSG00000030411	Nova2	B	-0.0601028	0.00162623	-0.0236969	0.0713251	0.103919	0.0395215	-0.0754043	-0.0571872
ENSMUSG00000085795	Znf703	B	-0.0586696	-0.0412172	-0.0239174	0.103839	-0.00879949	0.075621	-0.0832622	0.0364057
ENSMUSG00000031960	Aars	B	0.0346952	0.060791	0.030932	0.0846233	-0.0620333	0.00542741	-0.106414	-0.048022
ENSMUSG00000022454	Nell2	B	-0.0728539	0.00510614	0.0241193	0.0184684	0.0648466	0.0867701	-0.110771	-0.0156859
ENSMUSG00000052296	Ppp6r1	B	-0.0163237	0.0443413	0.0463402	0.0362042	-0.106665	0.0652502	-0.092796	0.023649
ENSMUSG00000023022	Lima1	B	-0.0584157	0.059425	0.0957539	-0.00159311	0.0279526	0.0281968	-0.101385	-0.0499349
ENSMUSG00000025878	Uimc1	B	-0.066656	0.084617	-0.0460824	0.0508055	-0.0213043	0.0870689	-0.0113596	-0.077089
ENSMUSG00000021068	Nin	B	-0.1157	0.0417897	-0.0326554	0.0666428	0.0924948	-0.0240379	-0.0242251	-0.00430917
ENSMUSG00000060803	Gstp1	B	0.0548128	-0.0150176	0.0259546	0.0371076	-0.0821862	0.100099	-0.0383103	-0.0824597
ENSMUSG00000021697	Depdc1b	B	0.0248611	0.0967438	0.0693861	-0.0491857	0.0374993	-0.0840842	-0.0411733	-0.0540472
ENSMUSG00000035247	Hectd1	B	0.0281138	0.0464468	0.0394884	0.0503392	-0.0129744	0.0332299	-0.0427141	-0.14193
ENSMUSG00000081485	Gm12338	B	-0.0509292	0.097677	0.0605386	-0.0216224	-0.0834518	0.0674723	-0.0403347	-0.0293497
SAP18B	NA	B	0.0595938	0.0267115	0.0547185	-0.0820784	0.0807935	-0.0656493	-0.0736984	-0.000391211
ENSMUSG00000048001	Hes5	B	-0.0231493	-0.0148885	0.0407668	0.1055	0.0237692	0.0321484	-0.110606	-0.053541
ENSMUSG00000079523	Tmsb10	B	0.0360212	-0.008246	-0.0518014	0.0310069	-0.0237653	0.0851472	-0.120989	0.0526265
ENSMUSG00000038388	Mpp6	B	-0.0372596	0.148571	-0.0441473	0.0123347	0.0087118	-0.0166547	-0.00630606	-0.0652498
ENSMUSG00000011877	Git1	B	-0.0354827	0.0216522	0.0709232	-0.0261698	-0.0351789	0.120774	-0.04948	-0.0670384
ENSMUSG00000071054	Safb	B	-0.000482067	0.0748624	0.039441	0.0440739	-0.0138907	0.0449826	-0.117178	-0.071809
PISD-PS3	NA	C	-0.0559429	-0.114843	-0.358857	-0.0592164	0.309354	-0.214222	-0.217711	0.711439
ENSMUSG00000040204	Pclaf	C	0.184284	-0.583364	-0.512604	0.183085	0.198031	0.0776158	0.292438	0.160514
RN18S	NA	C	0.344506	-0.239525	-0.185265	-0.470267	-0.20508	0.081956	0.1157	0.557975
ENSMUSG00000037071	Scd1	C	-0.421543	-0.282882	-0.11568	-0.337085	0.213222	0.280179	0.303125	0.360663
ENSMUSG00000025203	Scd2	C	-0.224452	-0.205682	-0.103636	-0.236265	0.160202	0.193215	0.212166	0.204452
ENSMUSG00000032384	Csnk1g1	C	0.0741747	-0.265553	-0.364697	0.0802982	0.132858	0.136379	0.0468256	0.159714
ENSMUSG00000093930	Hmgcs1	C	-0.304895	-0.100992	-0.105729	-0.174367	0.131831	0.216615	0.122204	0.215332
ENSMUSG00000074634	Tmem267	C	-0.131095	-0.212723	-0.0436951	0.239868	-0.116943	0.0518663	0.31355	-0.100829
ENSMUSG00000001467	Cyp51	C	-0.287701	0.0184583	-0.0990435	-0.187569	0.215231	0.121055	0.0546828	0.164886
ENSMUSG00000031604	Msmo1	C	-0.289272	0.0400045	-0.0393314	-0.187327	0.0764746	0.13834	-0.00321477	0.264327
ENSMUSG00000032193	Ldlr	C	-0.220133	-0.0903116	0.00798509	-0.217239	0.146445	0.183207	-0.0407873	0.230833
ENSMUSG00000059743	Fdps	C	-0.214466	0.00442123	-0.0567187	-0.197545	0.201377	0.164374	-0.0852296	0.183787
ENSMUSG00000032386	Trip4	C	0.0684364	-0.305391	-0.180998	0.0577818	0.162247	0.0452583	0.172875	-0.0202087
ENSMUSG00000033105	Lss	C	-0.296696	0.0412977	-0.0250726	-0.178179	0.140733	0.131955	0.0405988	0.145363
ENSMUSG00000025950	Idh1	C	-0.248498	0.0205319	-0.123054	-0.112584	0.253035	0.13827	-0.00700774	0.079306
ENSMUSG00000045294	Insig1	C	-0.246138	-0.0235392	-0.120086	-0.0877446	0.149715	0.0753694	-0.00809193	0.260515
ENSMUSG00000058258	Idi1	C	-0.246622	0.0239599	-0.0590862	-0.169957	0.140618	0.0502736	0.0243979	0.236415
ENSMUSG00000021670	Hmgcr	C	-0.234917	-0.0256652	-0.0143371	-0.142111	0.0689332	0.165753	-0.0162021	0.198546
ENSMUSG00000092060	Bend4	C	-0.189124	-0.127057	-0.139268	0.0704632	0.014622	0.21025	0.00914267	0.150972
ENSMUSG00000072676	Tmem254b	C	-0.118312	-0.160686	-0.00928588	0.179803	0.0543094	-0.0229297	0.212275	-0.135174
ENSMUSG00000085208	Brip1os	C	-0.120318	0.0279715	-0.13138	-0.149747	0.176588	0.123126	0.137199	-0.0634388
ENSMUSG00000024451	Arap3	C	-0.0536751	0.00035803	0.0270436	-0.232273	0.0599957	-0.082337	0.0776565	0.203231
ENSMUSG00000028886	Eya3	C	0.111186	0.0888503	-0.30083	-9.46736e-05	0.0174308	0.0557379	0.0261682	0.0015511
ENSMUSG00000062070	Pgk1	C	0.104091	-0.141146	-0.0713032	-0.10097	-0.110451	0.0409385	0.218558	0.0602832
ENSMUSG00000060591	Ifitm2	C	-0.0427029	-0.0534873	-0.151911	-0.082335	-0.093472	0.122549	0.115096	0.186264
ENSMUSG00000023284	Zfp605	C	-0.189429	-0.0468559	-0.0149112	-0.00694996	0.0696983	0.207459	0.0896325	-0.108643
ENSMUSG00000024378	Stard4	C	-0.159107	0.0307306	-0.10861	-0.118664	0.125965	0.0421592	0.00158095	0.185945
ENSMUSG00000031665	Sall1	C	0.0724641	-0.203522	-0.0154691	-0.0415933	-0.118817	0.0540562	0.144098	0.108783
2021-09-03	NA	C	-0.0474104	-0.013081	-0.16202	-0.136341	0.106631	0.194012	0.0411111	0.0170976
ENSMUSG00000020917	Acly	C	-0.147043	-0.0784137	-0.0556987	-0.0972084	0.146738	0.11661	-0.0278614	0.142877
ENSMUSG00000025137	Pcyt2	C	-0.131208	-0.162024	-0.0258735	-0.0654804	0.138887	0.135588	0.0262603	0.0838499
ENSMUSG00000021273	Fdft1	C	-0.168849	0.0104946	0.00547703	-0.168946	0.105717	0.117815	-0.00170991	0.100002
ENSMUSG00000020538	Srebf1	C	-0.0822028	-0.149339	0.0267751	-0.162889	0.0706181	0.120357	0.0893126	0.0873673
ENSMUSG00000028527	Ak4	C	0.0717022	-0.198507	-0.037576	-0.0513567	-0.0179838	0.0170073	0.191068	0.0256465
ENSMUSG00000034926	Dhcr24	C	-0.20388	0.0145193	0.00762673	-0.109035	0.0765576	0.120394	-0.015857	0.109674
ENSMUSG00000069170	Adgrv1	C	-0.20357	-0.02603	-0.0148175	-0.0744119	0.16541	0.0751513	0.0633187	0.0149496
ENSMUSG00000027520	Zdbf2	C	-0.147682	0.061452	-0.0275164	0.0343781	0.181919	-0.143949	0.0578279	-0.0164301
ENSMUSG00000079037	Prnp	C	0.0706012	-0.0878065	0.0107696	-0.167672	0.179245	0.0437901	-0.0881243	0.0391971
ENSMUSG00000047534	Mis18bp1	C	-0.0847216	-0.0815169	0.058289	0.0394192	0.059022	-0.11529	0.205066	-0.0802672
ENSMUSG00000044254	Pcsk9	C	-0.0946386	-0.11003	-0.0281793	-0.117562	0.0361211	0.0207879	0.142489	0.151011
ENSMUSG00000006494	Pdk1	C	0.066607	-0.114564	-0.0108089	-0.111362	0.0330881	0.000995722	0.209522	-0.0734783
TMEM56	NA	C	-0.0687145	-0.0985933	-0.0437647	-0.0971739	0.0435583	-0.0503016	0.16979	0.145199
ENSMUSG00000089756	Zfp969	C	-0.0700956	-0.0736584	-0.106551	-0.0410914	0.135195	-0.0131333	0.193409	-0.0240748
ENSMUSG00000024665	Fads2	C	-0.172965	0.0191333	-0.0621475	-0.0996394	0.15879	0.0649472	0.0769294	0.0149523
ENSMUSG00000020277	Pfkl	C	0.0948555	-0.191439	-0.0119871	-0.0715932	-0.0632362	0.0588496	0.132767	0.0517834
ENSMUSG00000025407	Gli1	C	-0.11456	-0.120723	-0.0599924	-0.0255546	0.0626153	0.191525	-0.00938376	0.0760729
ENSMUSG00000042599	Kdm7a	C	0.015772	-0.0692664	-0.0728484	-0.0419319	0.031086	-0.138076	0.183574	0.0916901
ENSMUSG00000022797	Tfrc	C	-0.13544	-0.0613584	0.0517396	-0.0646634	0.0652418	-0.0954332	0.1461	0.0938135
ENSMUSG00000037674	Rfx7	C	-0.0618803	0.0157346	-0.0984525	-0.0842598	0.0589596	-0.03571	0.215454	-0.00984572
ENSMUSG00000026687	Aldh9a1	C	-0.0710712	0.0513962	0.0492646	-0.125733	-0.0460565	-0.108236	0.147529	0.102906
ENSMUSG00000058454	Dhcr7	C	-0.186823	0.020672	0.0217346	-0.122479	0.0436216	0.0969699	0.0508768	0.0754274
ENSMUSG00000044033	Ccdc141	C	-0.0437371	0.151236	-0.0653382	-0.156647	-0.04649	-0.00185085	0.106929	0.0558983
ENSMUSG00000027351	Spred1	C	0.019969	-0.0609813	-0.161846	-0.0100172	0.0119352	-0.0405187	0.182601	0.058858
ENSMUSG00000041220	Elovl6	C	-0.118123	-0.0557996	0.0420974	-0.144941	0.0883101	0.0104252	0.133066	0.0449647
ENSMUSG00000021765	Fst	C	0.00132506	-0.0600311	-0.0612474	-0.07098	-0.121046	0.111501	0.161747	0.038732
ENSMUSG00000036202	Rif1	C	0.00919922	-0.0319808	-0.11853	0.0286428	0.100328	-0.100102	0.165714	-0.0532712
ENSMUSG00000037169	Mycn	C	-0.108553	-0.124277	-0.00131187	-0.0752197	0.0505787	0.0890049	0.145147	0.0246306
ENSMUSG00000075232	Amd1	C	0.017793	-0.0496117	-0.0733292	-0.0932052	0.0438371	-0.0802763	0.195491	0.0393013
ENSMUSG00000037138	Aff3	C	0.0113934	0.0864046	-0.16834	-0.0478279	0.10069	0.0567508	0.0578222	-0.0968925
ENSMUSG00000001158	Snrnp27	C	0.0713468	-0.0951832	-0.105629	0.00748483	-0.0682725	0.0713734	-0.0454081	0.164288
ENSMUSG00000026675	Hsd17b7	C	-0.157218	0.0385375	-0.0981752	-0.0332795	0.0947344	-0.00115619	0.0273739	0.129183
ENSMUSG00000063450	Syne2	C	-0.12746	0.0395523	-0.120985	-0.0263362	0.0914792	0.103145	-0.0512092	0.0918146
ENSMUSG00000030208	Emp1	C	-0.0871049	-0.00431059	-0.0680572	0.156359	0.0412324	-0.0527616	0.110427	-0.0957841
ENSMUSG00000028613	Lrp8	C	-0.152197	-0.0466034	-0.0206751	-0.0865892	0.139761	0.0545358	0.0408285	0.0709392
ENSMUSG00000031333	Abcb7	C	-0.148741	-0.0246489	-0.0345227	0.0246229	-0.015635	-0.0154465	0.191623	0.0227486
ENSMUSG00000020532	Acaca	C	-0.162356	0.00446936	-0.0919511	-0.0493445	0.0882919	0.102046	0.0674466	0.0413977
ENSMUSG00000014907	Naf1	C	0.0186042	-0.069077	-0.12673	-0.0160414	0.0380704	-0.0738457	0.173792	0.0552273
ENSMUSG00000029016	Clcn6	C	-0.160311	0.000184372	-0.0532175	0.0265108	-0.0670462	0.149026	0.0461169	0.058736
ENSMUSG00000061232	H2-K1	C	-0.0631367	-0.117458	-0.0315663	-0.0592847	0.01628	0.14117	-0.0219573	0.135952
ENSMUSG00000023832	Acat2	C	-0.145484	-0.0181899	-0.0330945	-0.110552	0.0900636	0.0768102	0.0430885	0.0973582
ENSMUSG00000027339	Rassf2	C	-0.129175	-0.102666	-0.0667192	-0.0277057	0.0906796	0.0849328	0.0543951	0.0962585
ENSMUSG00000001918	Slc1a5	C	-0.0718304	-0.0628009	-0.0725519	-0.123547	0.0389571	0.112557	0.0830468	0.0961697
ENSMUSG00000093803	Ppp2r3d	C	-0.0682646	-0.0519102	-0.133346	-0.0645601	0.0453939	0.110317	0.0423212	0.120049
ENSMUSG00000094410	Gm38394	C	-0.0880691	0.0467624	-0.130995	0.0209747	0.130735	-0.0802256	0.00872351	0.0920942
ENSMUSG00000067365	Tmem128	C	0.0265308	0.0634774	-0.0449735	-0.152975	-0.0855601	0.142908	0.0349689	0.0156235
ENSMUSG00000031562	Dctd	C	0.0874544	-0.000966305	-0.133166	-0.131962	0.0494249	0.0416834	0.109096	-0.0215647
ENSMUSG00000112449	Srp54b	C	-0.0595992	-0.106674	-0.0664643	-0.0746606	0.120606	-0.00848227	0.113282	0.0819921
ENSMUSG00000015134	Aldh1a3	C	-0.0401121	-0.0282789	-0.163697	0.0446786	0.0208248	-0.0254338	0.16046	0.0315583
ENSMUSG00000034724	Cnot6l	C	-0.152431	0.0405473	-0.11708	0.0513887	0.0680966	-0.0378312	0.0853882	0.0619214
ENSMUSG00000030275	Etnk1	C	-0.00674814	-0.0375545	-0.0252078	-0.174281	0.00996367	0.00963007	0.119	0.105198
ENSMUSG00000030110	Ret	C	-0.0635103	-0.11053	-0.035626	-0.031843	-0.0106072	-0.0237581	0.149536	0.126339
ENSMUSG00000017418	Arl5b	C	-0.0820515	0.020615	0.00455506	0.0406684	0.104036	-0.137567	0.116581	-0.0668362
ENSMUSG00000010663	Fads1	C	-0.172074	0.0210172	-0.0315235	-0.0754545	0.0509036	0.104087	0.0295885	0.0734555
ENSMUSG00000100837	1700063D05Rik	C	-0.0934459	0.104414	-0.0720048	-0.0931737	0.109962	0.0629107	0.048505	-0.0671678
ENSMUSG00000002733	Plekha3	C	-0.0687139	0.0692542	-0.0411944	-0.0175999	-0.0677338	-0.109424	0.132433	0.102979
ENSMUSG00000028496	Mllt3	C	-0.013598	-0.0574836	-0.0307111	-0.0840581	0.07585	-0.0508211	0.188585	-0.0277634
ENSMUSG00000037458	Azin1	C	-0.0299643	0.0202803	-0.0811808	-0.0201081	0.00426362	-0.116866	0.179335	0.0442395
ENSMUSG00000018846	Pank3	C	-0.119356	0.0544554	-0.0702934	-0.087345	0.0823177	-0.027916	0.130891	0.0372463
ENSMUSG00000055013	Agap1	C	-0.0957611	-0.0414685	0.0441772	-0.116416	-0.0163688	0.162654	0.0500056	0.0131774
ENSMUSG00000019843	Fyn	C	0.00167351	-0.0254267	-0.101621	-0.0804422	-0.0901527	0.100517	0.0845255	0.110927
ENSMUSG00000020121	Srgap1	C	-0.0154926	-0.0470047	-0.0544721	-0.120049	0.0391759	0.0872196	0.155018	-0.0443947
ENSMUSG00000001493	Meox1	C	0.0250134	-0.0560398	-0.00513398	-0.0818613	-0.133745	0.0758125	0.136623	0.0393314
ENSMUSG00000005583	Mef2c	C	-0.0221502	-0.0813474	-0.0269314	-0.0561563	0.0471586	-0.100199	0.151601	0.0880247
ENSMUSG00000041685	Fcho2	C	-0.086304	-0.0406551	-0.0438359	-0.0628181	0.0157444	0.0214521	0.194141	0.0022755
ENSMUSG00000063953	Amd2	C	0.0173932	-0.0155358	0.01734	-0.129345	0.034357	-0.119161	0.120695	0.0742566
ENSMUSG00000021252	Erg28	C	-0.0121614	0.0299931	-0.115763	0.0260733	-0.119923	-0.00402103	0.143622	0.0521804
ENSMUSG00000019373	Cops3	C	-0.0369979	-0.06215	-0.0952109	0.0190582	-0.0232026	-0.0613694	0.138275	0.121598
ENSMUSG00000022463	Srebf2	C	-0.136464	0.0255394	-0.0675891	-0.0618273	0.0575286	0.136328	-0.0099965	0.0564802
ENSMUSG00000110605	Gm32856	C	0.0427627	0.0181752	-0.112522	-0.0644672	-0.0196446	-0.0523775	0.174293	0.0137801
ENSMUSG00000078185	Chml	C	-0.0676686	-0.00713028	-0.0624106	-0.0453568	-0.0196904	-0.0630527	0.0976735	0.167636
ENSMUSG00000028370	Pappa	C	-0.0381344	-0.0795477	-0.0741995	-0.111427	0.0725125	0.0523175	0.12661	0.0518684
ENSMUSG00000046311	Zfp62	C	-0.13188	0.0760367	-0.0807608	0.0169075	-0.0296111	-0.0465079	0.099737	0.0960783
ENSMUSG00000010936	Vac14	C	-0.0288567	-0.0969582	-0.0847897	-0.0564481	0.113973	0.134807	0.0203481	-0.00207559
ENSMUSG00000038542	Pcid2	C	-0.0335842	-0.17783	0.0460459	-0.0470565	0.0130309	0.0993319	0.0552397	0.044822
ENSMUSG00000072772	Grcc10	C	-0.0602197	-0.096836	-0.0432963	-0.0778117	0.0519774	0.136926	0.0981942	-0.00893433
H2AFX	NA	C	-0.0093833	-0.100719	-0.0274115	-0.133418	0.0794889	0.119914	0.0301479	0.0413812
ENSMUSG00000023456	Tpi1	C	0.0497725	-0.0951412	-0.0199097	-0.0914623	-0.0909908	0.0706606	0.126148	0.050923
ENSMUSG00000030122	Ptms	C	-0.051509	-0.0534775	-0.0619255	-0.0469066	0.0605473	0.187585	-0.0402817	0.00596796
ENSMUSG00000078864	Gm14322	C	-0.0454215	-0.00514199	-0.0744466	0.0526687	-0.0980943	0.0248061	0.174818	-0.0291883
ENSMUSG00000006517	Mvd	C	-0.153872	0.016688	0.00477078	-0.0634244	-0.000426885	0.080701	-0.0158441	0.131407
ENSMUSG00000032309	Fbxo22	C	-0.084229	0.147813	-0.0974654	0.0616557	-0.0173265	-0.0802992	0.0285849	0.0412667
ENSMUSG00000031278	Acsl4	C	-0.146328	0.101785	-0.0552582	-0.00948774	0.0317556	-0.0683037	0.0831665	0.0626705
ENSMUSG00000042744	Hectd4	C	-0.140391	0.0717862	-0.0370447	-0.0859859	0.0548815	0.105221	0.0558587	-0.0243255
ENSMUSG00000051316	Taf7	C	-0.00651378	-0.131106	-0.0603606	-0.0431541	0.0131746	0.0633246	0.15626	0.00837499
ENSMUSG00000022193	Psmb5	C	-0.033014	-0.158775	-0.0227879	0.0848697	0.00191048	0.118123	-0.0362648	0.0459389
ENSMUSG00000004100	Ppan	C	0.0487287	-0.0416001	0.00143651	-0.144046	-0.012095	0.0396352	0.151273	-0.0433328
ENSMUSG00000024404	Riok3	C	0.0530816	-0.0966267	0.0407556	-0.095561	0.0274519	0.0295125	0.134429	-0.0930425
ENSMUSG00000015806	Qdpr	C	-0.099007	-0.115291	0.00508937	-0.0704152	0.0323992	0.110209	0.0852615	0.0517539
ENSMUSG00000024381	Bin1	C	0.0730492	-0.151192	-0.0114207	-0.0730046	-0.0207676	0.116773	0.0581323	0.00843049
ENSMUSG00000035597	Prpf39	C	-0.0857699	0.0263569	0.0483879	-0.114599	-0.0412775	-0.0331151	0.145655	0.0543622
ENSMUSG00000116953	9030025P20Rik	C	-0.076662	0.0131101	-0.038657	-0.0930123	0.0147882	0.0874388	0.151523	-0.0585284
ENSMUSG00000041702	Btbd7	C	-0.059481	-0.0833442	-0.115451	0.0619527	0.0922123	-0.025752	0.114732	0.0151311
ENSMUSG00000043993	2900052L18Rik	C	-0.0375468	-0.137668	-0.00222255	-0.0537639	0.010223	0.146425	0.00208498	0.0724685
ENSMUSG00000006378	Gcat	C	-0.0880374	-0.059068	-0.0548238	-0.0723436	0.00105217	0.129565	0.112673	0.0309829
ENSMUSG00000031530	Dusp4	C	-0.0457401	-0.0699952	0.0389462	-0.147365	0.0575625	0.00850312	0.121637	0.0364518
ENSMUSG00000049577	Zfpm1	C	-0.096968	0.00400145	-0.02317	-0.0920427	0.141183	-0.0205965	-0.015117	0.102709
ENSMUSG00000066705	Fxyd6	C	0.0519064	0.0910397	-0.149689	-0.0138275	-0.0810683	0.0953814	-0.00828594	0.0145434
ENSMUSG00000026469	Xpr1	C	-0.104811	0.044596	-0.0902972	-0.0493902	0.157397	0.0305138	0.0102423	0.001749
ENSMUSG00000059436	Max	C	0.0286398	0.0542089	-0.0599286	-0.114961	-0.114758	0.03993	0.0769659	0.0899029
ENSMUSG00000022263	Trio	C	-0.0404747	0.036381	-0.183488	0.0870461	0.00576004	0.0433286	-0.00234877	0.0537954
ENSMUSG00000072501	Phf20l1	C	0.0361561	-0.00850173	-0.0765099	-0.00114282	0.158443	-0.126384	-0.00685498	0.0247949
ENSMUSG00000024843	Chka	C	-0.00247449	-0.112281	-0.111816	-0.0453301	0.0726777	0.110775	0.0520223	0.0364269
ENSMUSG00000050628	Ubald2	C	-0.088754	0.0365776	-0.126266	-0.0428929	-0.00619149	0.10495	0.0224207	0.100156
ENSMUSG00000058997	Vwa8	C	0.0185821	-0.0717451	-0.111593	-0.0265208	0.0602117	0.149021	-0.0530919	0.0351357
ENSMUSG00000027519	Rab22a	C	-0.00378106	0.0377366	-0.00379636	-0.144785	0.100806	-0.0253022	0.104697	-0.0655756
ENSMUSG00000022353	Mtss1	C	-0.0873804	-0.0161326	-0.0543902	-0.000242235	-0.0186749	-0.044162	0.183078	0.0379041
MUT	NA	C	-0.147367	0.0324878	-0.0591634	-0.0238067	-0.0199913	0.0943654	0.0154506	0.108025
ZFP971	NA	C	0.00776886	0.0978176	-0.116149	-0.00934273	0.049845	0.00904861	0.0837161	-0.122704
ENSMUSG00000024462	Gabbr1	C	0.0802944	-0.154885	-0.0121541	-0.0663582	0.0706749	-0.011155	0.0871979	0.00638555
ENSMUSG00000052139	Babam2	C	-0.131006	0.0176251	0.0146663	-0.0469032	-0.0853464	0.0693008	0.116425	0.0452383
ENSMUSG00000031093	Dock11	C	0.0130576	-0.0221261	-0.0793809	-0.126171	0.0464226	-0.0112685	0.145087	0.0343788
ENSMUSG00000059474	Mbtd1	C	-0.025897	0.022217	-0.0848347	-0.0573988	0.0300618	-0.0613436	0.175847	0.00134811
ENSMUSG00000052446	Zfp961	C	0.00997507	-0.0154513	-0.126377	0.0172451	-0.0568458	-0.00154737	0.165204	0.00779698
ENSMUSG00000025737	Wdr24	C	0.00969461	0.0219029	-0.0625367	-0.0498184	-0.108788	0.0145207	0.00792293	0.167102
ENSMUSG00000027589	Pcmtd2	C	0.0273535	0.0377625	-0.059385	-0.0963841	0.134231	-0.107643	0.0198376	0.0442282
ENSMUSG00000041112	Elmo1	C	0.0697221	-0.111826	0.000511942	-0.100913	0.0342848	-0.0304476	0.131103	0.00756522
ENSMUSG00000042606	Hirip3	C	-0.0782675	0.0618602	-0.11367	-0.00552007	0.0434406	0.0986315	0.0745409	-0.0810152
ENSMUSG00000028655	Mfsd2a	C	-0.123844	0.0237632	-0.0158427	-0.0855221	0.101276	0.0982213	-0.0392724	0.0412204
ENSMUSG00000006471	Ndor1	C	-0.0197344	-0.103043	0.0767799	-0.135713	0.0395156	0.0486402	0.0844874	0.00906729
ENSMUSG00000079108	Srp54c	C	-0.0102619	-0.14459	0.00285267	-0.089768	0.079614	0.0388673	0.0306509	0.0926347
ENSMUSG00000026034	Clk1	C	-0.0891805	0.0825507	0.00512184	-0.109044	0.0626364	-0.083606	0.0629862	0.0685357
ENSMUSG00000096458	Moap1	C	0.013478	-0.129733	0.0301545	-0.00315906	0.0844346	-0.0990325	0.106603	-0.00274588
ENSMUSG00000035236	Scai	C	-0.0661074	-0.0647176	-0.106531	0.0386489	0.0995	-0.0464112	0.105594	0.0400244
ENSMUSG00000039967	Zfp292	C	-0.0813823	0.0938172	-0.0821734	-0.0190893	0.0369501	-0.0104041	0.130681	-0.068399
ENSMUSG00000117694	Snhg4	C	-0.0181146	-0.057092	0.0671597	-0.0808254	-0.0616157	0.0466355	0.15133	-0.0474777
ENSMUSG00000037772	Mrpl23	C	0.0171904	-0.0655728	-0.0130036	-0.0470496	-0.0795842	0.0923523	-0.0499783	0.145646
ENSMUSG00000022723	Crybg3	C	0.0282701	-0.079904	-0.0682775	-0.101954	-0.0117593	0.0709183	0.130852	0.0318545
ENSMUSG00000040270	Bach2	C	-0.0563455	-0.0717281	-0.0123831	0.0610278	0.160818	-0.0376186	0.0281443	-0.0719149
ENSMUSG00000033124	Atg9a	C	-0.0611566	-0.129248	-0.026414	-0.0530872	0.0860014	0.0203045	0.0702894	0.0933104
ENSMUSG00000078901	Gm14440	C	0.00136686	-0.122599	-0.0320429	0.0202682	0.109821	-0.0884525	0.0931808	0.0184575
ENSMUSG00000026414	Tnnt2	C	0.0953615	-0.0627803	-0.134847	-0.0421917	0.0597565	-0.035131	0.0735679	0.0462643
ENSMUSG00000057098	Ebf1	C	-0.0906272	0.036617	-0.0133487	-0.0643113	0.0179635	0.129244	0.0768432	-0.0923802
ENSMUSG00000047731	Wbp1l	C	-0.0254417	0.103294	0.0250709	-0.163363	-0.0332028	-0.00593361	0.0324686	0.0671077
ENSMUSG00000035834	Polr3g	C	-0.0486308	0.00791881	0.0117459	-0.0394677	-0.055167	-0.0988436	0.0687292	0.153715
ENSMUSG00000024012	Mtch1	C	0.0383218	-0.00686551	-0.0936051	-0.0943389	0.0251064	0.137615	-0.0597254	0.0534919
ENSMUSG00000056342	Usp34	C	-0.14229	0.0170032	0.00576227	-0.0242126	0.100168	-0.0767535	0.0409952	0.0793272
ENSMUSG00000049001	Ndnf	C	-0.00998005	-0.015481	-0.0870481	0.059654	0.0726412	-0.0284253	0.121253	-0.112614
ENSMUSG00000022881	Rfc4	C	-0.052184	0.0362347	-0.0595368	-0.0655511	-0.0243803	0.0142917	0.177639	-0.0265131
ENSMUSG00000068876	Cgn	C	0.0412244	-0.138675	0.0574976	-0.100154	-0.0272183	0.0498784	0.0745995	0.0428469
ENSMUSG00000036523	Greb1	C	0.071192	-0.114126	-0.0158991	-0.10396	-0.0369898	0.0823342	0.0411079	0.0763405
ENSMUSG00000024143	Rhoq	C	-0.10594	-0.0825682	0.0134828	0.0839156	0.080012	-0.0347307	0.0961173	-0.0502888
ENSMUSG00000042607	Asb4	C	-0.115185	0.048937	-0.00579084	-0.107413	0.122364	-0.00550922	0.0453588	0.0172381
ENSMUSG00000022033	Pbk	C	-0.0749544	0.119241	-0.00433595	-0.139798	0.0313841	-0.0147833	0.057218	0.0260282
ENSMUSG00000030315	Vgll4	C	-0.0769647	-0.0205074	-0.0389978	-0.097369	0.0497298	-0.00846209	0.0410393	0.151532
ENSMUSG00000061436	Hipk2	C	-0.154343	0.0551112	0.0191688	-0.00121738	0.0866911	0.00769824	0.0626845	-0.0757937
ENSMUSG00000041530	Ago1	C	-0.155734	0.0419114	-0.0502089	-0.0394188	-0.00390745	0.0718632	0.0712683	0.0642266
ENSMUSG00000042390	Gatad2b	C	-0.143616	0.0820981	-0.055686	0.00696016	-0.00823208	0.107471	0.0390697	-0.0280646
ENSMUSG00000037720	Tmem33	C	-0.0551428	-0.0688062	-0.109186	0.0708979	0.0387971	0.00304141	0.133708	-0.0133101
ENSMUSG00000030641	Ddias	C	0.0322094	-0.00846677	-0.0358247	-0.0528721	0.17977	-0.0732087	-0.0372954	-0.00431212
ENSMUSG00000029310	Nudt9	C	0.0622852	-0.150785	-0.0226877	-0.0478439	0.0136093	0.0489619	-0.0134508	0.109911
ENSMUSG00000026571	Dcaf6	C	-0.119796	0.00689347	-0.0341606	-0.0404312	0.0662157	0.0174293	0.143988	-0.0401388
ENSMUSG00000059142	Zfp945	C	-0.128411	-0.0136698	-0.0610127	0.0951975	0.11333	-0.0168923	-0.0215555	0.0330139
ENSMUSG00000031073	Fgf15	C	-0.0767901	-0.0863249	-0.0713636	-0.0453754	0.0997528	0.0694404	0.0184002	0.0922606
ENSMUSG00000026150	Mff	C	-0.0228611	-0.0360298	-0.0733914	-0.100905	0.0284107	-0.014285	0.138806	0.0802562
ENSMUSG00000025932	Eya1	C	-0.0491737	0.122381	-0.111339	-0.069652	-0.0247044	0.0604126	0.0720685	7.1829e-06
ENSMUSG00000041936	Agrn	C	0.0148517	0.00179556	-0.0297826	-0.154985	-0.00511866	0.0785964	-0.0169524	0.111595
ENSMUSG00000040158	Tax1bp3	C	0.0416362	0.0264956	-0.116268	-0.0470774	0.0179126	0.0293207	-0.0843689	0.132349
ENSMUSG00000006930	Hap1	C	-0.0561196	-0.0848211	-0.110976	0.0981539	0.0660078	0.0573893	0.0572154	-0.0268497
ENSMUSG00000026767	Mindy3	C	0.0407553	-0.0539572	-0.0270616	-0.101938	-0.0090002	0.10824	0.109497	-0.0665353
ENSMUSG00000062901	Klhl24	C	-0.0858358	-0.0101455	-0.0383951	0.089711	-0.0106681	-0.0458982	0.149461	-0.0482293
ENSMUSG00000028883	Sema3a	C	-0.12304	0.0691549	-0.0694615	0.080729	0.0400231	-0.0842889	0.0428111	0.0440725
ENSMUSG00000019878	Hsf2	C	-0.0913086	0.112111	-0.0399577	-0.0419897	0.0470235	-0.0960003	0.0861922	0.02393
ENSMUSG00000029507	Pus1	C	-0.0318723	-0.140682	-0.0276198	-0.00612491	0.0140417	0.128312	-0.00901426	0.0729602
ENSMUSG00000037234	Hook3	C	-0.0203246	0.0158978	-0.148863	0.0222472	0.115686	-0.040511	0.0710734	-0.0152064
ENSMUSG00000025142	Aspscr1	C	0.052005	-0.0808783	-0.0367323	-0.0714006	0.0174118	0.139749	-0.0727554	0.052601
ENSMUSG00000032388	Spg21	C	-0.118374	0.00380817	-0.0550102	-0.0318419	0.110444	-0.0311311	0.110443	0.0116624
ENSMUSG00000035572	Dcaf10	C	-0.0589625	-0.0241783	0.0150029	-0.126274	0.0986732	-0.0267898	0.00973616	0.112792
ENSMUSG00000018476	Kdm6b	C	-0.0153436	-0.0504713	-0.133738	0.0941796	0.0956268	-0.0457017	0.0492929	0.00615512
ENSMUSG00000027835	Pdcd10	C	0.0101274	0.0448759	-0.0983748	-0.110879	-0.00384437	0.0120881	0.137259	0.00874812
ENSMUSG00000026754	Golga1	C	-0.150182	0.0615737	-0.0847599	0.0220497	0.0492888	-0.0046259	0.0317902	0.0748652
ENSMUSG00000022231	Sema5a	C	-0.0845041	-0.0214018	-0.018889	-0.00623409	0.119505	-0.0537494	0.121455	-0.0561808
ENSMUSG00000000628	Hk2	C	0.0344378	-0.141587	-0.0355561	-0.0502285	0.0623344	0.0532908	0.103221	-0.0259126
ENSMUSG00000027848	Olfml3	C	0.0433063	-0.110021	-0.0249581	-0.0663892	-0.039675	0.051375	0.00563415	0.140728
ENSMUSG00000022206	Npr3	C	-0.138749	0.0140332	-0.0527581	-0.0625601	0.0230313	0.063063	0.092399	0.0615406
ENSMUSG00000096256	4933409K07Rik	C	-0.0635509	0.0220046	-0.0937439	-0.0841229	0.1222	0.0644453	-0.0205787	0.0533464
ENSMUSG00000038702	Dsel	C	-0.104777	0.0292411	-0.0187542	0.0317591	0.0880846	-0.102233	0.102748	-0.0260677
ENSMUSG00000020883	Fbxl20	C	0.00787805	-0.14373	-0.0029818	-0.0788337	0.0712612	0.0169225	0.0336143	0.0958698
ENSMUSG00000073791	Efcab7	C	0.0927726	-0.110911	-0.0321191	-0.0277491	-0.0489115	0.13165	-0.00641016	0.00167913
ENSMUSG00000045671	Spred2	C	-0.151659	-0.0302657	-0.0234627	0.0624358	0.0798769	0.0808837	0.013762	-0.0315708
ENSMUSG00000096780	Tmem181b-ps	C	-0.0214105	0.0372066	-0.0130832	-0.0699159	-0.114623	0.0612672	0.135401	-0.0148426
ENSMUSG00000027132	Katnbl1	C	-0.0126547	-0.000797249	-0.063013	-0.0430389	0.0764784	-0.113255	0.130112	0.0261681
ENSMUSG00000028233	Tgs1	C	0.0493483	0.00244423	-0.066466	-0.0863358	0.000708522	-0.0808339	0.0404799	0.140655
ENSMUSG00000036636	Clcn7	C	-0.0478884	0.124804	-0.0535069	-0.0578164	0.00737284	-0.0679488	0.114463	-0.0194792
ENSMUSG00000032393	Dpp8	C	-0.0802467	0.0323523	-0.0409038	-0.0385923	0.0933994	-0.106914	0.0944181	0.0464866
ENSMUSG00000005233	Spc25	C	0.00401621	-0.00438619	-0.0354275	-0.0956616	0.0424415	-0.0791424	0.151588	0.0165723
ENSMUSG00000021365	Nedd9	C	-0.0350126	-0.0883543	-0.0929266	0.0509617	0.0933509	0.0889061	0.0393795	-0.0563049
ENSMUSG00000024640	Psat1	C	0.0309116	-0.0550412	-0.0769437	-0.1097	0.0445328	-0.016223	0.0715924	0.110872
ENSMUSG00000025782	Taf3	C	-0.0990842	-0.0607073	-0.0521168	-0.0371688	0.0074332	0.0757038	0.130124	0.0358158
ENSMUSG00000027677	Ttc14	C	-0.0143248	-0.000292438	-0.105914	0.0354743	-0.105099	0.110607	0.0745514	0.00499703
ENSMUSG00000038250	Usp38	C	-0.0331058	0.0557346	0.0173296	-0.0729922	-0.138688	0.0955776	0.0429365	0.033208
ENSMUSG00000020385	Clk4	C	-0.0745258	0.0405517	-0.0501654	-0.0014026	0.00182246	-0.045564	-0.0376185	0.166902
ENSMUSG00000032217	Rnf111	C	-0.100742	-0.0235206	-0.0292837	-0.0207361	0.129162	0.0187604	0.0894612	-0.0631012
ENSMUSG00000025153	Fasn	C	-0.101101	-0.0347076	-0.0362744	-0.036496	0.05161	0.142157	-0.0367805	0.0515921
ENSMUSG00000047213	Ythdf3	C	0.0286881	0.0293528	-0.0945317	-0.0381275	0.0401971	-0.0786635	0.142227	-0.029142
ENSMUSG00000000184	Ccnd2	C	-0.122302	-0.022679	-0.0342962	-0.0641976	0.0856935	0.106342	0.0356773	0.0157622
ENSMUSG00000028175	Depdc1a	C	0.0135959	-0.100881	-0.0460372	-0.0433177	-0.0430353	0.0539239	0.146157	0.0195947
ENSMUSG00000036093	Arl5a	C	-0.0327066	0.0524051	-0.109178	-0.032828	0.00286852	-0.0570688	0.138831	0.0376762
ENSMUSG00000022957	Itsn1	C	-0.113124	-0.0886751	-0.0418289	0.0334603	0.0369065	0.120129	0.0230725	0.0300592
ENSMUSG00000045098	Kmt5b	C	-0.0476404	-0.00886431	-0.0746636	-0.0712378	-0.0511921	0.0818938	0.0431152	0.128589
ENSMUSG00000039741	Bahcc1	C	0.015732	-0.0571772	-0.0739691	-0.0862947	-0.00528416	0.150432	0.0270883	0.0294729
ENSMUSG00000036402	Gng12	C	-0.0333566	-0.0705002	0.0324055	-0.0525659	-0.0259505	0.0838753	0.135	-0.0689074
ENSMUSG00000051495	Irf2bp2	C	-0.0579181	-0.0448259	-0.123218	-0.00310992	0.126912	0.0190896	0.0379612	0.0451096
ENSMUSG00000054604	Cggbp1	C	-0.0966571	0.000694961	0.0196222	-0.00322093	0.000317176	-0.110383	0.0780589	0.111568
ENSMUSG00000036291	Ap5m1	C	-0.0777823	-0.0138302	0.0735118	-0.0740991	0.0544029	-0.00675016	0.12055	-0.0760027
TROVE2	NA	C	-0.085991	0.0627268	-0.0880492	0.0206964	0.0106341	-0.00443192	0.134805	-0.05039
ENSMUSG00000007989	Fzd3	C	-0.105901	0.0984387	-0.112499	0.0182231	0.0406031	0.0321427	0.0548816	-0.0258893
ENSMUSG00000051747	Ttn	C	0.0923643	0.0223174	-0.119478	-0.083486	-0.0254606	0.0684683	-0.0197444	0.0650186
ENSMUSG00000039105	Atp6v1g1	C	0.0599861	-0.0804192	-0.0843684	-0.102332	0.069295	0.0284308	0.0341312	0.0752768
ENSMUSG00000067722	BC003965	C	0.0664911	-0.118736	-0.0525255	-0.0508241	-0.0147487	0.0480333	0.11692	0.00539044
ENSMUSG00000036023	Parp2	C	-0.00432063	-0.145587	-0.00824084	-0.00938841	-0.0253794	0.110737	0.00647531	0.0757044
ENSMUSG00000040167	Ikzf5	C	-0.108297	0.000786888	-0.0877828	0.0181399	-0.00376186	0.0203996	0.138469	0.0220465
ENSMUSG00000033554	Dph5	C	0.0728473	-0.0447097	-0.0362173	-0.0898458	0.0368378	-0.055135	-0.0193831	0.135606
ENSMUSG00000040321	Zfp770	C	-0.0237397	0.0125545	-0.000384113	-0.0954672	0.010755	-0.0414502	0.165388	-0.0276562
ENSMUSG00000022203	Efs	C	-0.0334581	-0.0425034	-0.0765283	-0.104137	0.0150958	0.0766688	0.0678447	0.0970177
ENSMUSG00000032289	Thsd4	C	0.0809287	0.0279172	-0.066905	-0.130151	0.00160716	-0.0395083	0.0359458	0.0901649
ENSMUSG00000007617	Homer1	C	-0.0550375	0.0233673	0.00471639	-0.0553929	0.0707592	-0.00299303	0.125446	-0.110865
ENSMUSG00000060216	Arrb2	C	0.0365476	0.034753	-0.116411	-0.0792406	-0.0396262	0.116914	0.00152034	0.0455426
ENSMUSG00000028228	Cpne3	C	-0.0173653	-0.0547316	-0.121489	0.0398571	0.00626697	-0.0164898	0.137974	0.0259782
ENSMUSG00000025323	Sp4	C	-0.0407904	-0.0337825	-0.0896276	-0.0514334	0.0541949	-0.0159486	0.148683	0.0287043
ENSMUSG00000029201	Ugdh	C	0.0337696	-0.0840165	-0.0515718	-0.0610327	-0.0522009	0.0447749	0.138678	0.0315991
ENSMUSG00000056211	R3hdm1	C	0.0414497	-0.0674359	0.0568647	-0.129363	-0.00976176	0.0205429	0.110725	-0.0230221
ENSMUSG00000101609	Kcnq1ot1	C	-0.0438059	0.0546282	-0.0297214	-0.0253162	0.0593197	-0.0917252	0.133753	-0.0571318
ENSMUSG00000037568	Vash2	C	-0.0546056	0.0217013	-0.142399	0.0225502	0.106218	0.000685575	-0.0148014	0.060651
ENSMUSG00000046785	Epm2aip1	C	-0.0217508	-0.0286407	-0.122162	0.0272874	0.121898	-0.0606709	0.0541156	0.029923
ENSMUSG00000053470	Kdm3a	C	-0.0978625	-0.0122762	-0.105617	0.0448357	0.0484849	0.015108	0.116904	-0.00957684
ENSMUSG00000021256	Vash1	C	-0.0340365	-0.0659554	-0.0134678	-0.0696964	0.163403	0.0302627	-0.0274115	0.0169017
ENSMUSG00000039158	Akna	C	-0.101095	-0.0486499	-0.0211753	0.00203283	-0.0105782	0.111084	-0.0412039	0.109586
ENSMUSG00000028402	Mpdz	C	-0.144995	0.0185345	-0.0601217	0.00409937	0.00146236	0.0581303	0.0210368	0.101854
ENSMUSG00000062949	Atp11c	C	-0.0172064	-0.104499	-0.100902	0.0486694	0.0265298	0.0118331	0.119599	0.0159763
ENSMUSG00000032024	Clmp	C	-0.0864286	0.126937	-0.0408677	-0.0976957	0.0613646	0.0185531	0.0158849	0.00225296
ENSMUSG00000051483	Cbr1	C	0.00569115	-0.123761	-0.0746456	-0.0450104	0.0243319	0.0687728	0.0868949	0.0577266
ENSMUSG00000027742	Cog6	C	-0.114858	0.0110474	-0.032981	0.0513979	0.0451706	-0.00425738	0.119825	-0.0753439
ENSMUSG00000042810	Krba1	C	-0.0543898	-0.0267466	0.00904776	0.0433482	0.0280983	-0.0869859	0.146824	-0.0591963
ENSMUSG00000052751	Repin1	C	-0.0189755	-0.0650235	-0.00307499	-0.0350831	0.127942	-0.0694238	-0.0387801	0.102419
ENSMUSG00000027663	Zmat3	C	-0.0566062	-0.0598691	-0.0403935	0.00491467	0.0789286	-0.0584804	0.144002	-0.012496
ENSMUSG00000044763	Trmt10c	C	0.0220521	-0.0444899	-0.117454	-0.0671671	0.0554506	0.0928136	0.0779499	-0.0191549
ENSMUSG00000032883	Acsl3	C	-0.0639299	-0.0499245	-0.0344591	-0.0902019	0.097688	-0.0173745	0.0966618	0.0615401
ENSMUSG00000029208	Guf1	C	-0.0681436	-0.0495776	-0.103109	-0.0443362	0.0628829	0.0425642	0.0621468	0.0975723
ENSMUSG00000032468	Armc8	C	-0.0648192	0.0867477	-0.112261	0.0105455	-0.0574233	0.0181623	0.101958	0.0170904
ENSMUSG00000043635	Adamts3	C	-0.0969482	0.0381373	-0.115362	0.0327954	-0.00199799	0.111916	0.0308868	0.000572641
ENSMUSG00000052921	Arhgef15	C	-0.0700105	-0.0842904	-0.0703477	-0.00448513	0.0326461	0.0508679	0.0117629	0.133857
2310035C23RIK	NA	C	-0.0164773	0.0243716	-0.0828321	0.0313047	0.0695925	0.0332259	0.0754827	-0.134668
ENSMUSG00000026103	Gls	C	-0.00269018	-0.0840673	-0.0424403	-0.0653415	0.0696461	-0.0464834	0.128173	0.0432036
ENSMUSG00000026123	Plekhb2	C	0.0349812	-0.0758752	-0.0117803	-0.02714	0.157719	-0.0494416	0.0230061	-0.0514687
ENSMUSG00000031644	Nek1	C	0.0133604	-0.0609901	-0.0436515	-0.0589588	0.0574547	-0.0883606	0.0637163	0.11743
ENSMUSG00000050229	Pigm	C	0.0111906	-0.00628733	-0.0610266	-0.0700394	-0.042721	-0.0152492	0.164205	0.0199284
ENSMUSG00000031075	Ano1	C	-0.138531	-0.0797011	0.00308878	0.0247274	0.0680183	0.0674012	0.00143304	0.0535636
ENSMUSG00000036097	Slf2	C	-0.0952021	0.0469755	0.00620651	0.0424485	0.0858538	-0.127133	0.0380686	0.00278246
ENSMUSG00000032400	Zwilch	C	-0.00961591	-0.025028	-0.0535839	0.0418146	0.0394622	-0.00463573	0.130483	-0.118896
ENSMUSG00000025666	Tmem47	C	-0.0345446	-0.0653382	-0.0158557	-0.0169652	0.0358727	-0.0603734	0.164581	-0.00737655
ENSMUSG00000052293	Taf9	C	0.00431087	-0.0814682	0.0330426	-0.0674436	-0.0676475	-0.0215225	0.0847167	0.116011
ENSMUSG00000035958	Tdp2	C	-0.0488323	0.0082765	-0.0149744	0.0105371	-0.0339247	-0.0819263	-0.00426276	0.165107
ENSMUSG00000022634	Yaf2	C	-0.040102	0.0454613	-0.143261	0.0894878	0.0498648	-0.0451539	0.0328208	0.0108825
ENSMUSG00000030942	Thumpd1	C	0.056671	-0.0361093	-0.0718168	-0.0784333	0.0278467	-0.0353974	0.141538	-0.0042994
ZCCHC11	NA	C	-0.0459896	0.0230888	-0.0908538	0.00534876	0.126678	-0.080165	0.0662726	-0.00437926
ENSMUSG00000039103	Nexn	C	-0.016855	0.00434459	-0.050636	0.0403537	-0.0946607	0.0139962	-0.0451924	0.14865
ENSMUSG00000031864	Ints10	C	3.57696e-05	0.0856592	0.0356242	-0.155538	0.0246993	0.0303983	0.0281133	-0.0489919
ENSMUSG00000028019	Pdgfc	C	-0.121124	0.000899654	-0.0127381	0.0603728	0.103833	0.00244446	0.0451146	-0.0788029
ENSMUSG00000029427	Zcchc8	C	-0.0157767	-0.121629	-0.0118394	0.00715138	-0.0325534	0.0777166	-0.0238478	0.120778
ENSMUSG00000032705	Exd2	C	0.0241511	-0.017325	-0.0566817	-0.0865995	-0.0768385	0.0614607	0.124307	0.0275256
ENSMUSG00000031807	Pgls	C	-0.0808954	-0.0626456	-0.0500683	0.0386098	0.0191351	0.149864	-0.00734883	-0.00665114
ENSMUSG00000059049	Frem1	C	-0.00758277	0.0240421	-0.0883554	-0.131176	0.0827066	0.0431238	0.0400133	0.0372281
ENSMUSG00000031490	Eif4ebp1	C	-0.0407109	-0.0544597	-0.0358308	0.0768436	-0.0149104	-0.102045	0.0745828	0.0965306
ENSMUSG00000025010	Ccnj	C	-0.148621	-0.0223992	-0.0347064	0.0587913	0.0510636	0.0257002	-0.0114809	0.0816521
ENSMUSG00000070348	Ccnd1	C	-0.141035	0.0225179	-0.0367463	-0.0156602	0.0677443	0.101904	-0.0109129	0.0121885
ENSMUSG00000046844	Vat1l	C	-0.0176812	-0.0256227	-0.0279822	-0.0321246	0.0271228	0.134076	0.0549465	-0.112735
ENSMUSG00000052539	Magi3	C	0.0413788	-0.03875	-0.0968409	-0.0200182	-0.00334283	-0.00518216	0.152621	-0.0298661
ENSMUSG00000040274	Cdk6	C	-0.0397025	0.0157077	-0.066109	-0.0735096	0.15254	-0.00656941	0.0411991	-0.0235566
WRB	NA	C	-0.0259326	-0.0336904	0.0369876	-0.120016	-0.0427606	0.0281735	0.126503	0.0307354
ENSMUSG00000030729	Pgm2l1	C	-0.0160065	0.054397	-0.106226	-0.0284769	0.131252	-0.0526193	-0.020142	0.0378218
ENSMUSG00000053907	Mat2a	C	-0.0644732	0.0276669	-0.000546069	-0.0645669	0.0797252	-0.0875324	0.117984	-0.00825766
ENSMUSG00000054667	Irs4	C	-0.0112534	-0.103732	-0.0858926	-0.00837358	-0.01043	0.0331701	0.0843953	0.102116
ENSMUSG00000021830	Txndc16	C	-0.0936762	-0.0324136	-0.0594694	0.00337301	0.0805752	-0.02214	-0.00547124	0.129222
ENSMUSG00000022836	Mylk	C	-0.0821999	-0.072449	-0.026122	0.0140472	-0.0302978	0.084357	-0.0136321	0.126297
ENSMUSG00000064138	Fam172a	C	0.0259227	-0.105127	-0.101697	0.00275779	0.0500774	0.00722464	0.00992266	0.110919
ENSMUSG00000032340	Neo1	C	-0.0210389	0.0609026	-0.131807	0.0361078	0.0931396	-0.0584642	0.0406949	-0.0195349
ENSMUSG00000031590	Frg1	C	0.0117138	-0.0207148	-0.0380496	-0.0813013	0.0181758	0.153204	0.0209009	-0.0639283
ENSMUSG00000024878	Cbwd1	C	-0.0524707	-0.0764513	-0.0662695	-0.0228058	-0.0300745	0.0578473	0.118072	0.0721524
ENSMUSG00000028542	Slc6a9	C	-0.0914368	-0.0351056	0.0646581	-0.0510294	-0.0308847	0.0077115	0.139144	-0.00305717
ENSMUSG00000072761	Gm6712	C	-0.0523176	-0.0536477	-0.0543048	0.0137906	0.0515298	-0.0624721	0.145969	0.0114528
ENSMUSG00000033964	Zbtb41	C	-0.00137534	0.090322	-0.143298	0.00733107	0.0207326	-0.0497479	0.0710705	0.00496518
ENSMUSG00000044950	Pwwp2a	C	-0.0570137	-0.112558	-0.0167766	0.0343126	0.0938283	-0.0253066	-0.0147524	0.0982662
ENSMUSG00000036817	Sun1	C	-0.0750348	0.112225	-0.0344261	-0.0702693	-0.0698958	0.0296732	0.0342108	0.0735173
ENSMUSG00000025742	Prps2	C	-0.0563208	-0.0313918	-0.0875041	0.0818495	-0.0459453	-0.0273002	0.110006	0.0566067
ENSMUSG00000063785	Utp14a	C	-0.0321058	-0.0920356	0.0448204	-0.050233	-0.0538738	-0.0141217	0.0994126	0.0981368
ENSMUSG00000036639	Nudt1	C	0.0118491	0.101345	-0.135249	-0.0189596	-0.0158086	0.0200236	-0.0374018	0.0742009
ENSMUSG00000078808	Vmn1r58	C	0.0462707	-0.0591439	-0.102347	0.00433027	-0.00164292	0.00126476	0.140103	-0.0288353
ENSMUSG00000098912	1500004A13Rik	C	-0.138427	0.017637	-0.057067	0.0878883	0.069799	0.00141149	0.0319472	-0.0131887
ENSMUSG00000034460	Six4	C	-0.0134926	0.0287144	-0.100031	-0.0713757	0.0368296	-0.0276071	0.0122815	0.134681
ENSMUSG00000025743	Sdc3	C	-0.00609779	-0.133459	-0.0140984	0.0316023	-0.0430634	0.0802843	-0.0102612	0.0950929
ENSMUSG00000055980	Irs1	C	-0.114093	0.029121	-0.0502012	0.0182119	0.0716325	-0.0499744	0.109137	-0.0138338
ENSMUSG00000024889	Rce1	C	0.0313377	-0.100092	0.0191651	-0.00275081	-0.0625911	0.130376	0.0369909	-0.0524361
ENSMUSG00000040520	Manea	C	-0.00694836	-0.0454898	-0.0321821	-0.0220997	0.0597698	-0.080695	0.148977	-0.021332
ENSMUSG00000095677	Dynlt1	C	0.0318165	-0.139172	-0.0385795	0.0300719	-0.015412	0.1139	-0.000493031	0.0178679
ENSMUSG00000037174	Elf2	C	-0.0654475	-0.00285804	0.00624072	-0.125749	0.0140687	0.0474705	0.116377	0.00989752
MTSS1L	NA	C	0.107547	-0.0582374	-0.108693	-0.0602446	0.0345365	0.0482274	-0.00985348	0.0467176
ERO1L	NA	C	0.0306826	-0.0902459	-0.00878321	-0.0433	-0.0461324	0.0528905	0.138066	-0.0331777
ENSMUSG00000074909	Ranbp6	C	-0.00148346	0.0743768	-0.0350506	-0.12979	-0.0233695	-0.0271167	0.0945707	0.0478624
ENSMUSG00000049176	Frmpd4	C	-0.00581603	0.00623989	-0.130431	0.084032	-0.0421646	0.0225257	-0.0285853	0.0941989
ENSMUSG00000030232	Aebp2	C	-0.00225138	-0.042379	-0.0711165	-0.0166763	0.0407986	-0.0415629	0.158001	-0.0248134
ENSMUSG00000024045	Akap8	C	-0.00943996	0.0134718	-0.0753684	-0.105638	0.0127741	-0.0228995	0.113083	0.0740173
ENSMUSG00000015882	Lcorl	C	-0.0133075	0.0348061	-0.120271	0.0262573	0.0623498	-0.00913223	0.0969926	-0.0776949
ENSMUSG00000009535	Rnmt	C	0.00120955	-0.0513749	-0.0694181	-0.0854486	-0.0253059	0.053906	0.119848	0.0565839
ENSMUSG00000040415	Dtx3	C	-0.129617	0.0160963	-0.00788311	-0.0673611	0.0879252	0.0724494	-0.0056958	0.0340863
ENSMUSG00000060012	Kif13b	C	0.0111845	0.00396586	-0.0938356	0.00116368	0.126149	0.00122468	0.0448054	-0.0946574
ENSMUSG00000018395	Kif3a	C	-0.0288885	0.0420572	-0.146916	0.044677	-0.00926125	0.0114969	0.0963767	-0.00954186
ENSMUSG00000031959	Wdr59	C	-0.0353791	-0.114436	-0.0627775	0.00955617	0.0548915	0.00501608	0.116593	0.0265362
ENSMUSG00000036941	Elac1	C	-0.0910382	0.0474726	-0.00504291	0.0243624	-0.120641	0.010195	0.0472209	0.0874709
ENSMUSG00000033307	Mif	C	0.0562727	-0.0707744	-0.0614526	-0.0106957	-0.0951094	0.108847	0.0308037	0.0421088
ENSMUSG00000022338	Eny2	C	0.00262818	-0.100413	-0.0495408	-0.061005	0.0615145	-0.00896525	0.0366601	0.119121
ENSMUSG00000034190	Chmp7	C	-0.0134354	-0.0708917	-0.0152439	0.0364962	-0.11145	0.113808	0.00159443	0.0591229
ENSMUSG00000021916	Glt8d1	C	-0.00977217	-0.106921	-0.0251161	-0.0290978	0.10965	0.0929902	-0.0428833	0.01115
APOPT1	NA	C	0.0102441	-0.0328172	-0.102213	-0.0487721	0.141263	0.00694167	0.0380995	-0.012746
ENSMUSG00000079605	Zbtb9	C	-0.00222164	-0.0310698	-0.134294	0.000632258	-0.0161573	0.118816	0.0408133	0.0234821
ENSMUSG00000026667	Uhmk1	C	-0.0790582	-0.0295895	0.00334202	0.0687442	0.0354316	-0.0553228	0.122574	-0.0661209
ENSMUSG00000030986	Dhx32	C	-0.00987259	-0.0952914	-0.051355	-0.00379267	0.150072	0.0310312	-0.00600389	-0.0147875
ENSMUSG00000028252	Ccnc	C	0.012965	-9.7004e-05	-0.117111	0.0391967	-0.010063	-0.0668224	0.0185662	0.123366
ENSMUSG00000028134	Ptbp2	C	-0.0760776	0.0734945	-0.121722	-0.0206899	0.0361788	-0.0066928	0.0363761	0.0791329
ENSMUSG00000032463	Faim	C	-0.0670977	-0.0193313	-0.1072	0.0454536	0.108798	-0.0357242	0.0591027	0.0159987
ENSMUSG00000028729	Ebna1bp2	C	0.0945127	-0.0269513	-0.0703942	-0.117654	-0.00743984	0.0184202	0.0695328	0.0399732
ENSMUSG00000027253	Lrp4	C	-0.0951573	0.0416201	0.00335766	-0.0900157	-0.0217439	0.117898	-9.70727e-05	0.0441385
ENSMUSG00000037876	Jmjd1c	C	-0.0571923	0.0595576	-0.114188	-0.0358626	-0.0104137	-0.0067362	0.0947317	0.0701032
ENSMUSG00000004018	Fancl	C	-0.0546709	0.0787972	-0.0657741	-0.0977003	-0.0310834	0.0564102	0.0836728	0.0303485
ENSMUSG00000054079	Utp18	C	0.062891	0.00629442	-0.136714	-0.0122793	-0.0109277	0.0720156	0.0677046	-0.0489845
ENSMUSG00000033420	Antxr1	C	-0.127688	-0.0181619	-0.0112117	0.0274342	0.131083	6.66121e-05	-0.0143244	0.0128018
FAM192A	NA	C	0.0776446	0.00840004	-0.0936135	-0.0621503	0.113573	-0.0393453	0.0279762	-0.0324845
ENSMUSG00000040785	Ttc3	C	0.0230149	0.0193175	-0.135924	0.00608807	-0.0428738	-0.0288719	0.0711306	0.0881188
ENSMUSG00000063576	Klhdc3	C	0.0162766	-0.0498027	-0.0765493	0.0409238	-0.0579111	0.0441325	-0.0476085	0.130539
ENSMUSG00000024622	Hmgxb3	C	0.0147633	-0.0285958	-0.0625934	0.0425193	-0.109118	0.0479857	-0.021	0.116039
ENSMUSG00000016481	Cr1l	C	-0.0794643	0.0630514	0.0577469	-0.0934273	0.0677274	-0.0346292	0.0665717	-0.0475766
ENSMUSG00000007812	Zfp655	C	-0.0384413	-0.0664767	-0.0626727	0.0803121	0.0799933	-0.0587509	0.0899917	-0.0239555
ENSMUSG00000044496	2510039O18Rik	C	-0.0292914	0.00274536	0.00131092	-0.0805714	0.00599952	-0.0420214	-0.0172578	0.159086
ENSMUSG00000026385	Dbi	C	-0.0470914	-0.0380054	-0.0480087	-0.0472237	0.0346608	-0.00805087	-0.00524124	0.158961
FAM96A	NA	C	0.0341917	-0.00369811	-0.161165	0.0429853	-0.0158628	0.017922	0.0699577	0.0156695
ENSMUSG00000001930	Vwf	C	-0.0323742	-0.0473736	0.0186578	-0.0951331	0.115621	0.0784954	-0.0486633	0.0107699
ENSMUSG00000057440	Mpp7	C	0.0361645	-0.109698	-0.0735364	0.00772701	0.071314	0.0791328	0.041781	-0.0528852
ENSMUSG00000062661	Ncs1	C	-0.0978393	-0.0698736	-0.0309545	-0.023061	0.115007	0.0360182	0.00608419	0.0646192
ENSMUSG00000021000	Mia2	C	-0.0400538	-0.0477737	-0.0127917	-0.0633174	0.00150464	-0.00958766	0.00944335	0.162576
ENSMUSG00000075394	Hoxc4	C	0.088448	-0.0701468	-0.0564834	-0.0593972	0.0853384	-0.0631755	0.0155435	0.059873
ENSMUSG00000021890	Eaf1	C	0.0277852	-0.0946716	-0.0330096	-0.0741974	-0.0179171	0.00303615	0.0949967	0.0939778
ENSMUSG00000059588	Calcrl	C	0.0337943	-0.0629643	-0.0441374	-0.0728329	-0.00313843	-0.034343	0.136658	0.0469638
ENSMUSG00000034709	Ppp1r21	C	0.0116264	-0.108136	0.059615	-0.00828027	-0.0589356	0.0870583	0.0708043	-0.0537523
ENSMUSG00000050605	Zfp61	C	-0.0136555	0.0420027	-0.0575565	-0.0398321	0.120953	-0.0203104	0.0614579	-0.0930592
ENSMUSG00000025060	Slk	C	-0.0216859	-0.0526798	-0.0407549	0.0156212	-0.0445153	-0.0465415	0.0366819	0.153874
ENSMUSG00000061143	Maml3	C	-0.093744	-0.0825736	0.0082239	0.00683137	0.0430798	-0.0497329	0.0931709	0.0747445
ENSMUSG00000029455	Aldh2	C	-0.00639177	-0.0795356	-0.0576758	-0.0568459	0.11412	0.0621918	-0.0337629	0.0578997
ENSMUSG00000061778	Mospd2	C	0.0143383	0.0578078	-0.148226	0.0382318	-0.00134243	-0.0530141	0.0370229	0.0551814
ENSMUSG00000010751	Tnfrsf22	C	-0.0599944	-0.0955113	0.0140956	-0.0637835	0.107699	-0.00326323	0.034467	0.0662904
ENSMUSG00000057133	Chd6	C	-0.034394	-0.00277802	-0.122808	0.00214932	0.0883136	-0.0486535	0.0784961	0.0396746
ENSMUSG00000026620	Mark1	C	-0.131744	-0.0473601	-0.0131833	0.0456252	0.072576	0.059105	0.0486962	-0.0337153
ENSMUSG00000033788	Dysf	C	0.0347109	-0.130729	-0.0295275	-0.0508308	0.0539325	0.0890698	-0.00530108	0.0386749
ENSMUSG00000032743	Katnip	C	-0.0489153	-0.0762481	-0.0940097	0.00147132	0.0578947	0.0725345	-0.00437225	0.0916448
ENSMUSG00000037761	Actr5	C	-0.0357835	-0.0551219	-0.0154156	-0.08749	0.021941	0.0795487	0.11946	-0.0271392
ENSMUSG00000022211	Carmil3	C	-0.0683696	-0.0455641	-0.00904643	-0.001605	-0.065968	0.147944	0.0181333	0.0244759
ENSMUSG00000041225	Arhgap12	C	0.00326006	-0.0121636	-0.115699	-0.00634914	0.114907	-0.0593245	0.0581745	0.0171951
ENSMUSG00000032254	Kif23	C	-0.00200404	0.0488146	-0.142195	-0.0121672	0.0353253	-0.0195506	0.0977144	-0.00593725
ENSMUSG00000038121	Fam210a	C	-0.119413	0.0609524	-0.0771465	-0.00577404	-0.00913929	0.0182045	0.0856614	0.0466543
ENSMUSG00000054942	Miga1	C	-0.0101917	-0.000539225	-0.0325114	-0.0518872	0.0367034	0.00807868	0.142056	-0.0917082
ENSMUSG00000036502	Tmem255a	C	-0.0535651	-0.0137133	-0.0901137	-0.0399251	0.0376142	0.0739451	0.115276	-0.0295184
ENSMUSG00000021748	Pdhb	C	-0.0162513	0.016837	-0.024557	-0.113795	0.0514397	-0.0559587	0.0274818	0.114804
ENSMUSG00000027130	Slc12a6	C	-0.135138	0.0639209	-0.0499179	0.0679549	0.048545	-0.0132428	0.037707	-0.0198292
ENSMUSG00000020577	Tspan13	C	-0.0348216	-0.0256775	0.0358881	-0.0468355	0.0700054	-0.110451	0.106164	0.00572784
ENSMUSG00000044098	Rsbn1	C	0.0223848	0.0244159	-0.0772051	-0.105868	0.0628487	0.0129697	0.0992829	-0.0388289
ENSMUSG00000039585	Myo9a	C	-0.011479	-0.0480341	-0.093234	-0.0619166	0.0206026	0.0531605	0.123372	0.0175284
ENSMUSG00000062627	Mysm1	C	-0.0552178	-0.0362713	0.0352798	0.029933	0.00976757	-0.0348751	0.136582	-0.0851977
ENSMUSG00000027671	Actl6a	C	0.0319407	0.0278383	-0.0954841	-0.116035	0.0423225	0.0518258	-0.0112643	0.0688559
ENSMUSG00000043067	Dpy19l1	C	0.0128058	-0.0205518	-0.109575	0.0541337	-0.0142498	-0.0675748	0.0344898	0.110523
ENSMUSG00000024953	Prdx5	C	0.035218	-0.0998506	-0.0308185	-0.0399852	0.0549379	0.0770263	-0.0723401	0.0758123
ENSMUSG00000012117	Dhdds	C	-0.0847762	-0.085149	-0.0376063	-0.026888	0.0659227	0.0252546	0.10191	0.0413322
TMEM254B	NA	C	-0.076429	-0.0483652	0.0267899	0.112327	0.0107908	-0.00188161	0.0647731	-0.0880046
ENSMUSG00000030880	Polr3e	C	-0.039098	-0.108283	-0.0738918	0.012104	0.00843147	0.0934085	0.0456501	0.0616784
ENSMUSG00000028541	B4galt2	C	-0.0221272	-0.026442	-0.0149865	-0.101684	-0.017386	0.122388	-0.0181619	0.0783995
ENSMUSG00000026718	Stam	C	-0.089213	0.0749607	-0.0397618	-0.0821515	0.0580373	-0.016786	0.088938	0.00597641
ENSMUSG00000027952	Pmvk	C	-0.111269	-0.0568986	-0.00834916	0.0135275	0.104736	0.0799199	-0.00826263	-0.0134037
ENSMUSG00000030269	Mtmr14	C	0.0210675	-0.079213	0.0191485	-0.0998898	0.00830746	0.0164433	0.125702	-0.0115659
ENSMUSG00000019948	Actr6	C	-0.0474087	-0.00307733	-0.134227	0.00238409	-0.0129567	0.0721553	0.0679828	0.0551473
ENSMUSG00000023927	Satb1	C	-0.10087	-0.0303129	-0.0800451	0.0873452	0.0344679	-0.00323849	0.00969877	0.082954
ENSMUSG00000025240	Sacm1l	C	-0.0556325	0.0559355	-0.0295422	-0.0111506	0.0927897	-0.0595472	0.0868599	-0.0797127
ENSMUSG00000025938	Slco5a1	C	-0.129869	0.0253403	-0.0593442	0.0109295	0.00468822	-0.00657147	0.0812573	0.0735698
ENSMUSG00000026270	Capn10	C	-0.0360812	-0.0172702	-0.0851551	-0.0265059	-0.0379632	0.0782216	-0.002129	0.126883
ENSMUSG00000020864	Ankrd40	C	-0.026054	0.0733415	-0.064525	-0.0879534	0.112881	-0.0430286	0.0135483	0.0217897
ENSMUSG00000021621	Zcchc9	C	-0.03987	0.0927985	-0.107358	-0.0716842	0.0105935	0.0408847	0.0668959	0.00773904
ENSMUSG00000004936	Map2k1	C	0.065848	-0.0535487	-0.0562887	-0.0458056	-0.044568	0.0423906	-0.0335046	0.125477
ENSMUSG00000022770	Dlg1	C	0.0276196	-0.0735336	-0.00587232	-0.0405065	0.0137765	-0.00457936	0.145432	-0.0623363
ENSMUSG00000022529	Zfp263	C	-0.00186677	0.0368191	-0.100301	-0.0351401	0.121041	-0.0602307	-0.00617795	0.0458564
ENSMUSG00000035311	Gnptab	C	-0.0306561	-0.0529596	-0.0614506	-0.0433908	0.0679898	0.00399529	-0.0199837	0.136456
ENSMUSG00000019966	Kitlg	C	-0.0293609	0.0113656	0.0215014	-0.106246	-0.0180791	-0.0367824	0.134427	0.023175
ENSMUSG00000075284	Wipf1	C	-0.0175062	-0.107218	-0.0788492	0.0573579	0.0814776	-0.0276936	0.0488002	0.0436311
ENSMUSG00000037316	Bag4	C	-0.00375301	0.0632512	-0.0917232	-0.0579683	0.0567585	-0.0838704	0.0644092	0.052896
ENSMUSG00000048763	Hoxb3	C	0.0191376	-0.075793	-0.0491501	-0.0946742	-0.0124858	0.0607439	0.070453	0.0817687
ENSMUSG00000029559	2210016L21Rik	C	-0.0933237	0.00539838	0.00410217	0.0369872	-0.0667078	0.0105942	0.132091	-0.029141
ENSMUSG00000002957	Ap2a2	C	0.0553744	-0.103588	-0.0482589	-0.0390866	-0.0489397	0.0845401	0.0309254	0.0690333
ENSMUSG00000030846	Tial1	C	0.029785	0.0259448	-0.155402	-0.00324919	-0.0045076	0.0569134	0.0616857	-0.0111702
ENSMUSG00000059586	Nsmce2	C	-0.107406	-0.0443693	-0.0700423	0.0433822	0.0380307	-0.00484893	0.0894411	0.0558125
ENSMUSG00000025785	Exosc7	C	0.0982134	-0.090342	-0.0363269	-0.0737728	0.015226	0.0106228	-0.011778	0.0881574
ENSMUSG00000108322	5430431A17Rik	C	-0.0473199	-0.015128	-0.0777493	-0.0917112	0.0581085	0.0206033	0.089749	0.0634475
ENSMUSG00000021693	Kif2a	C	0.00821109	0.0932936	-0.0533287	-0.0919671	0.0718307	-0.016295	0.0541495	-0.0658941
ENSMUSG00000030327	Necap1	C	-0.0615079	0.0112083	-0.0678136	0.127611	0.0465537	-0.0743714	0.0162256	0.00209424
ENSMUSG00000020897	Aurkb	C	-0.0193009	-0.0726277	-0.048347	-0.0109765	-0.0198537	-0.037165	0.128144	0.0801266
ENSMUSG00000048078	Tenm4	C	-0.0820728	-0.0583991	0.0462804	-0.0621568	0.00281734	0.00598258	0.126796	0.0207525
ENSMUSG00000033542	Arhgef5	C	0.0343754	-0.073252	-0.0682941	-0.0146816	0.135633	0.0383984	-0.0247895	-0.0273893
ENSMUSG00000039735	Fnbp1l	C	-0.0573782	0.0378216	-0.0820525	0.00777921	0.0975946	-0.0715978	0.0796607	-0.0118275
ENSMUSG00000030691	Fchsd2	C	-0.128932	-0.023426	0.00696128	-0.025612	-0.0306275	0.0576565	0.0803954	0.0635846
ENSMUSG00000047539	Fbxo28	C	0.0487163	-0.101992	-0.104817	0.0613436	-0.020895	0.0336385	0.0413701	0.0426352
ENSMUSG00000028436	Dcaf12	C	-0.062286	-0.0497402	0.0223536	-0.111126	0.0555313	0.00507698	0.084981	0.055209
ENSMUSG00000027993	Trim2	C	0.0386585	-0.101819	-0.0647081	-0.0203474	0.0782135	-0.0467555	0.0799567	0.036801
ENSMUSG00000021468	Sptlc1	C	-0.0288876	-0.0182603	-0.0745629	-0.0931766	0.0216384	0.0185571	0.109568	0.0651238
ENSMUSG00000027669	Gnb4	C	-0.040642	0.00257852	-0.0680774	-0.00374023	0.145372	-0.0230019	0.0407549	-0.0532443
ENSMUSG00000057367	Birc2	C	-0.135479	0.0591676	-0.0625635	0.00234843	0.0476421	-0.00159019	0.0578575	0.0326174
ENSMUSG00000055717	Slain1	C	-0.0885024	0.0375544	0.0120717	-0.0537547	0.133807	-0.0473585	0.00358756	0.00259488
ENSMUSG00000021474	Sfxn1	C	0.0406925	-0.0280916	-0.064977	-0.0687165	-0.0491498	0.0188393	0.134017	0.0173859
ENSMUSG00000022313	Utp23	C	-0.113763	-0.00629572	-0.0747108	0.0784314	0.0830449	0.0120658	0.022606	-0.0013784
ENSMUSG00000041974	Spidr	C	0.0204037	-0.0335199	-0.0326205	0.0124566	0.0410128	0.00478087	0.111424	-0.123938
D930016D06RIK	NA	C	-0.0837692	0.0728711	-0.0909827	-0.00799969	-0.00459733	0.0524504	0.0896072	-0.0275799
ENSMUSG00000034259	Exosc4	C	0.00388097	-0.0247797	-0.0102476	-0.115578	-0.0469458	0.111403	0.0332809	0.0489864
ENSMUSG00000048922	Cdca2	C	-0.0644309	-0.0246136	-0.0751147	-0.078719	0.0502762	0.066109	0.0450409	0.0814521
ENSMUSG00000014856	Tmem208	C	0.0100844	-0.140671	-0.0372402	0.0295404	0.0174505	0.0266603	0.0947715	-0.000596371
1810032O08RIK	NA	C	0.0374078	0.00251409	-0.0162232	-0.0927626	-0.0759175	0.0728924	-0.0278647	0.0999537
ENSMUSG00000029725	Ppp1r35	C	0.0701732	-0.0421431	-0.0502523	-0.0757258	-0.0244116	0.0633896	-0.0440023	0.102972
ENSMUSG00000027654	Fam83d	C	0.0183684	-0.0420173	-0.042746	0.00309399	-0.0850437	0.0533166	-0.0348909	0.129919
ENSMUSG00000040282	Cdin1	C	0.0140206	-0.0087103	-0.0379625	-0.0883279	0.0733213	-0.0598428	0.116332	-0.00883075
ENSMUSG00000031214	Ophn1	C	-0.0233153	0.0111873	-0.140399	-0.0208576	0.0360991	0.0923928	0.0364384	0.0084543
ENSMUSG00000029647	Pan3	C	-0.0881526	-0.0607421	0.0120483	-0.0752202	0.0787937	0.00596547	0.0487944	0.078513
ENSMUSG00000047090	Tmem198b	C	-0.00500638	-0.113602	-0.0470608	-0.0346351	0.000818576	0.0315013	0.0666683	0.101316
ENSMUSG00000043090	Zfp866	C	-0.0747436	-0.0582037	-0.0841899	0.0299197	0.0646026	0.00150017	0.102855	0.0182601
ENSMUSG00000027300	Ubox5	C	0.0741392	-0.0298771	-0.12984	0.0357313	-0.0469539	0.067757	0.00242248	0.0266208
ENSMUSG00000042453	Reln	C	-0.0095392	-0.0683428	-0.00273004	-0.0666238	0.138319	-0.0348798	-0.00533885	0.049136
ENSMUSG00000029920	Smarcad1	C	-0.0303049	0.0916317	-0.0752639	-0.00505842	0.0261433	-0.00016972	0.0867332	-0.0937111
ENSMUSG00000025209	Twnk	C	-0.0298785	-0.110804	0.0201761	-0.0313323	0.0260312	0.104976	0.0628867	-0.0420549
ENSMUSG00000002222	Rmnd5a	C	-0.0131306	0.0120023	-0.0926569	-0.0565313	0.0843621	-0.054718	0.0951175	0.025555
ENSMUSG00000020627	Klhl29	C	-0.109338	-0.025339	-0.00576252	0.0310283	0.125162	0.00547634	0.0238311	-0.0450581
ENSMUSG00000063065	Mapk3	C	-0.0126824	0.0263774	0.0175714	-0.138221	-0.0305314	0.033674	0.0974893	0.00632246
ENSMUSG00000029004	Kmt2e	C	-0.0515357	-0.0427125	-0.0484464	-0.0737859	0.0439115	0.0433151	0.125631	0.00362316
ENSMUSG00000051469	Zfp24	C	-0.00763533	-0.0227203	-0.114018	0.0492662	-0.0195414	-0.040504	0.107519	0.0476333
ENSMUSG00000040446	Rprd1a	C	-0.0788835	-0.00557504	0.0416741	0.00597641	-0.00932925	-0.0924005	0.121709	0.0168289
ENSMUSG00000011831	Evi5	C	-0.101998	-0.058195	-0.0235567	-0.0356621	0.0294875	0.0464764	0.109024	0.0344244
ENSMUSG00000032263	Bckdhb	C	-0.00121014	-0.0597824	-0.0730663	-0.0821893	0.0602024	0.0222221	0.0284656	0.105358
ENSMUSG00000032198	Dock6	C	-0.139466	-0.0618961	0.0152276	0.0401122	0.055441	0.00984345	0.0487573	0.0319803
ENSMUSG00000042156	Dzip1	C	-0.0402585	0.00646089	-0.121624	-0.0304959	0.0841977	0.0810815	-0.00433316	0.0249719
ENSMUSG00000022295	Atp6v1c1	C	0.00836972	-0.0743615	-0.0835504	-0.0151689	0.0127686	-0.0127097	0.0323724	0.13228
ENSMUSG00000027996	Sfrp2	C	0.0219093	-0.0748177	-0.0242214	-0.0789076	0.0841147	0.10553	-0.0164905	-0.0171172
ENSMUSG00000030555	Ttc23	C	-0.0576733	0.0560352	-0.100866	-0.0457345	0.00376212	0.056244	-0.010028	0.0982603
ENSMUSG00000027109	Sp3	C	0.00625448	-0.0866648	-0.060225	0.00655668	0.0298402	-0.0681249	0.0880482	0.0843151
ENSMUSG00000027074	Slc43a3	C	-0.0870659	-0.0829586	-0.0189184	0.0885471	0.0718201	0.0449111	0.0203933	-0.0367287
ENSMUSG00000026470	Stx6	C	-0.0890229	-0.0995805	-0.00135872	0.0396484	0.0843127	0.0686954	-0.0146577	0.0119632
ENSMUSG00000021103	Mnat1	C	0.0501215	-0.109438	-0.023256	0.028929	-0.0397262	0.0884223	0.058689	-0.0537419
ENSMUSG00000025786	Zdhhc3	C	-0.00083639	-0.111679	0.0167871	-0.0536499	0.0123851	0.0404705	0.117201	-0.0206781
ENSMUSG00000071757	Zhx2	C	-0.0325602	0.0236902	-0.0816875	0.0104537	0.0336565	0.0907288	0.0578416	-0.102123
ENSMUSG00000047045	Tmem164	C	0.00735394	-0.107125	-0.00315302	-0.0481799	0.0866946	0.0840904	0.0280886	-0.0477692
ENSMUSG00000087679	Tmem250-ps	C	0.0514842	-0.0701165	-0.106063	0.0256851	-0.000309654	0.0552379	-0.0409999	0.0850818
ENSMUSG00000013089	Etv5	C	-0.0384581	-0.0424433	0.00525308	-0.0981212	0.028251	-0.0295037	0.114572	0.0604503
ENSMUSG00000029202	Pds5a	C	-0.112311	0.0398797	0.0185125	0.00750848	0.0833693	-0.0834997	0.0528512	-0.00631074
ENSMUSG00000022769	Sdf2l1	C	-0.031224	-0.0430665	-0.0801534	0.139216	0.00768078	-0.0359587	0.0086354	0.0348705
ENSMUSG00000002997	Prkar2b	C	-0.062452	-0.0788025	0.0240338	-0.0578408	0.112023	-0.00320911	0.0683407	-0.0020931
ENSMUSG00000038544	Inip	C	0.0320842	-0.0858027	0.0122636	-0.067988	-0.0330962	-0.0215737	0.121232	0.0428808
ENSMUSG00000029575	Mmab	C	-0.0723747	-0.0268145	-0.0565273	-0.00725412	-0.0473419	0.125953	0.0292189	0.0551407
ENSMUSG00000096795	Zfp433	C	-0.0515497	0.0308154	-0.0844112	-0.0333244	-0.0274176	0.000514031	0.132178	0.0331953
ENSMUSG00000025575	Cant1	C	0.0288034	-0.153344	-0.0351411	0.0267	0.0253562	0.0495899	0.0228869	0.0351489
ENSMUSG00000027324	Rpusd2	C	0.0120043	-0.0234896	-0.136069	0.0613154	-0.00930534	-0.0253732	0.05308	0.0678379
ENSMUSG00000078866	Zfp970	C	-0.101408	0.0251209	-0.0422548	-0.0806846	0.01947	0.042087	0.0592893	0.07838
ENSMUSG00000067276	Capn6	C	-0.114411	0.0658652	-0.0374657	-0.0561493	-0.0162934	0.0585464	0.06283	0.0370783
ENSMUSG00000033623	PcgF3	C	-0.0931734	0.0626882	0.0390349	0.00236277	0.0188452	-0.0141206	0.082063	-0.0977001
ENSMUSG00000025937	Lactb2	C	-0.0684066	0.0710285	-0.0992846	-0.0485874	-0.00341748	0.0217057	0.0787176	0.0482443
ENSMUSG00000025626	Phf6	C	-0.079983	0.00862237	-0.0310228	0.0344017	0.0339454	-0.104147	0.0888883	0.0492948
ENSMUSG00000022223	Sdr39u1	C	-0.1197	-0.0394018	-0.00877357	-0.00992486	0.0188973	0.0922869	-0.00991116	0.076527
ENSMUSG00000037905	Bri3bp	C	-0.0518008	-0.0396647	-0.00829007	-0.0214721	-0.0898912	0.107066	0.0284999	0.0755532
ENSMUSG00000030213	Atf7ip	C	0.0364083	-0.146271	-0.010424	-0.00408468	-0.0204274	0.0435898	0.0671735	0.0340349
ENSMUSG00000063334	Krr1	C	-0.051112	0.042737	-0.0905565	0.0738099	-0.0864654	0.0183873	0.0294814	0.0637183
ENSMUSG00000035764	Fbxo45	C	-0.00158535	-0.102097	-0.0172015	-0.0224514	0.0927913	-0.0223626	0.0990477	-0.0261412
ENSMUSG00000031700	Gpt2	C	-0.0970215	0.0277344	-0.0610471	0.0129781	-0.00863616	0.0393835	-0.0319137	0.118522
ENSMUSG00000035078	Mtmr9	C	0.0238679	0.0159868	-0.0107497	-0.0589415	0.0783165	-0.0872393	-0.057577	0.0963363
ENSMUSG00000032633	Flcn	C	-0.0625069	-0.0312748	-0.0977967	0.0287046	0.0775687	-0.0384591	0.0508225	0.0729417
ENSMUSG00000026819	Slc25a25	C	0.0219345	-0.121823	-0.00632699	0.039119	-0.0790505	0.0650868	0.0396023	0.041458
ENSMUSG00000019889	Ptprk	C	-0.00363219	-0.0500535	-0.0140668	-0.0534686	0.0212761	-0.0821206	0.0655984	0.116467
ENSMUSG00000028081	Rps3a	C	0.00775123	-0.0714174	-0.0314452	-0.0768773	-0.0434099	0.0447133	0.0783411	0.0923442
ENSMUSG00000030231	Plekha5	C	-0.000592716	-0.0111875	-0.0136369	-0.139056	0.0294148	0.0962886	0.0232165	0.0155531
ENSMUSG00000030087	Klf15	C	0.0117506	-0.0865237	-0.0301775	-0.0299611	-0.0251903	0.056116	0.129231	-0.0252448
ENSMUSG00000002428	Hltf	C	-0.0618281	-0.0312054	-0.0137175	0.0541738	0.0858932	-0.0903271	0.0804267	-0.0234156
ENSMUSG00000024376	Epb41l4a	C	-0.00573046	0.0369834	-0.038379	-0.120938	-0.000876809	0.104904	0.0409365	-0.0168998
ENSMUSG00000022974	Paxbp1	C	-0.0642516	-0.0785887	-0.0540752	0.00494245	0.0828424	0.0743904	0.0629532	-0.028213
ENSMUSG00000021413	Prpf4b	C	-0.069856	-0.0727037	-0.0402409	0.0667615	0.0539538	-0.0573422	0.0797509	0.0396766
ENSMUSG00000000782	Tcf7	C	0.0160355	-0.0243555	-0.0736473	-0.0261489	-0.0629213	-0.0214941	0.110678	0.0818537
ENSMUSG00000022864	D16Ertd472e	C	0.0595699	-0.0578648	-0.059046	-0.0968581	0.0353435	-0.0133602	0.0798651	0.0523507
ENSMUSG00000014773	Dll1	C	0.029114	0.0482713	-0.0207567	-0.100283	-0.0935983	0.0767625	0.0213125	0.0391772
ENSMUSG00000021238	Aldh6a1	C	-0.0457412	0.0432863	-0.0638202	0.0386496	-0.0296318	-0.0647797	-0.0031015	0.125138
ENSMUSG00000021646	Mccc2	C	-0.0126484	0.0123859	0.0409729	-0.111266	0.111397	-0.0351267	0.0306035	-0.0363184
ENSMUSG00000066760	Psg16	C	-0.0426379	-0.0338319	-0.0504762	-0.0739601	0.0559984	0.0729629	0.100107	-0.0281626
ENSMUSG00000062328	Rpl17	C	-0.0364486	-0.086467	-0.0170262	-0.0483429	-0.0204077	0.0721926	0.111979	0.024521
ENSMUSG00000008305	Tle1	C	-0.0892416	-0.0430987	-0.0561252	-0.0103669	0.0884232	0.0906372	-0.0110851	0.0308571
ENSMUSG00000052187	Hbb-y	D	-0.812528	-0.181724	0.518854	-0.128872	0.335382	-0.0932797	0.105298	0.256869
ENSMUSG00000085715	Tsix	D	-0.353722	-0.341756	0.354573	0.278	-0.375091	-0.358391	0.354597	0.44179
ENSMUSG00000055609	Hba-x	D	-0.712929	-0.196353	0.598763	-0.145845	0.188537	-0.0797713	0.147966	0.199634
ENSMUSG00000052217	Hbb-bh1	D	-0.674268	-0.176661	0.556049	-0.134927	0.221672	-0.134764	0.0812296	0.261668
ENSMUSG00000069917	Hba-a2	D	-0.74942	-0.0692648	0.525736	-0.0249345	0.266387	-0.020943	-0.0701478	0.142587
HBA-A2	NA	D	-0.683347	-0.101421	0.542606	-0.101174	0.267525	-0.0638943	-0.0632451	0.202951
6430706D22RIK	NA	D	-0.418999	0.191557	0.343092	-0.103521	0.198239	-0.10851	-0.485034	0.383175
ERDR1	NA	D	-0.101883	-0.247074	0.648735	-0.277241	-0.119962	0.0463224	-0.0595651	0.110667
ENSMUSG00000035150	Eif2s3x	D	-0.243568	-0.19725	0.259714	0.274305	-0.289667	-0.304753	0.309726	0.191492
ENSMUSG00000006574	Slc4a1	D	-0.466935	-0.0815966	0.429779	-0.09457	0.183209	-0.193377	0.064778	0.158713
ENSMUSG00000097015	Gm26705	D	-0.0569981	-0.251655	0.51347	0.0377213	0.0246728	-0.159127	-0.0418519	-0.066233
ENSMUSG00000034248	Gm16867	D	-0.3306	-0.21809	0.283084	-0.154187	0.103178	-0.0397409	0.210321	0.146034
ENSMUSG00000035299	Mid1	D	-0.138873	-0.138351	0.452289	-0.0344689	0.155145	-0.0243737	-0.068815	-0.202553
ENSMUSG00000111994	A330049N07Rik	D	0.106603	-0.323053	0.309738	-0.0222837	-0.157184	-0.113727	0.0181568	0.181749
ENSMUSG00000026491	Ahctf1	D	0.104844	0.106695	0.130545	0.0446587	0.126727	-0.3556	-0.272903	0.115033
ENSMUSG00000037369	Kdm6a	D	-0.145239	-0.185337	0.164657	0.222207	-0.213794	-0.135088	0.21227	0.0803242
ENSMUSG00000022351	Sqle	D	-0.280779	-0.0505119	0.0811268	-0.190574	0.167251	-0.0169555	0.0228996	0.267543
ENSMUSG00000027562	Ca2	D	-0.247118	-0.139224	0.232906	-0.142632	0.103731	-0.0605944	0.100436	0.152495
ENSMUSG00000071713	Csf2rb	D	-0.293762	-0.146738	0.187445	-0.0996852	0.0854923	0.0193143	0.162587	0.0853458
ENSMUSG00000025270	Alas2	D	-0.269073	-0.116486	0.198791	-0.105413	0.11613	-0.0724722	0.0835412	0.164983
ENSMUSG00000031226	Pbdc1	D	-0.126112	-0.10637	0.0652722	0.12357	-0.144845	-0.197149	0.170015	0.215619
ENSMUSG00000021061	Sptb	D	-0.293673	-0.0560803	0.181377	-0.111087	0.162018	0.029816	-0.0325844	0.120213
ENSMUSG00000025332	Kdm5c	D	-0.115393	-0.127203	0.146257	0.155709	-0.161324	-0.179116	0.12833	0.15274
ENSMUSG00000022742	Cpox	D	-0.0990912	-0.0578727	0.264237	-0.192217	0.100979	-0.170583	0.0640148	0.0905332
ENSMUSG00000070605	Zfp992	D	0.110503	-0.0693444	0.0758791	-0.0807034	0.054153	-0.221251	-0.0959097	0.226674
ENSMUSG00000031543	Ank1	D	-0.248448	-0.01525	0.157834	-0.0150889	0.161831	-0.14198	0.0382453	0.0628565
ENSMUSG00000030945	Acsm2	D	-0.141582	-0.0544841	0.318784	-0.0392418	-0.00218293	-0.0493397	-0.0238782	-0.00807499
ENSMUSG00000072844	G530011O06Rik	D	-0.114549	-0.148085	0.263672	0.0526966	0.104731	-0.054361	-0.0195516	-0.0845529
ENSMUSG00000046808	Atp10d	D	-0.209047	-0.135742	0.066304	0.0164936	0.130803	0.202774	-0.0503228	-0.0212622
ENSMUSG00000066839	Ecsit	D	-0.0564072	-0.0720162	0.157357	-0.221709	0.0828125	0.100856	0.12253	-0.113424
ENSMUSG00000039997	Ifi203	D	0.0153193	-0.20203	0.234684	0.0648548	0.00574947	-0.0652685	0.00749582	-0.0608045
ENSMUSG00000026532	Spta1	D	-0.208444	-0.0939465	0.144723	-0.0268107	0.107039	-0.0629084	0.0051885	0.135159
ENSMUSG00000106053	Gm20752	D	0.114242	-0.202117	0.161709	-0.0541775	-0.0411912	-0.0010633	-0.0788908	0.101489
ENSMUSG00000029752	Asns	D	0.000537247	0.0381034	0.185174	-0.0272856	-0.175148	-0.0862258	-0.0680268	0.132872
ENSMUSG00000031974	Abcb10	D	-0.192369	-0.0209451	0.111057	-0.0625298	0.196817	-0.029614	0.0155164	-0.0179325
ENSMUSG00000073158	9030624G23Rik	D	0.0841036	-0.184342	0.0871866	-0.0284661	0.0365063	-0.0375447	-0.111589	0.154145
ENSMUSG00000051839	Gypa	D	-0.150927	-0.0259265	0.155483	-0.09949	-0.0147374	-0.0379885	0.0133741	0.160212
ENSMUSG00000029482	Aacs	D	-0.124571	-0.0775267	0.108555	-0.159339	0.0178759	0.105267	0.029797	0.0999411
ENSMUSG00000039349	C130074G19Rik	D	-0.0805849	-0.116752	0.204036	0.0858658	-0.0816643	-0.020107	-0.0364238	0.0456304
ENSMUSG00000020029	Nudt4	D	-0.185937	0.00653572	0.101356	0.0109417	0.145384	-0.105776	-0.0168017	0.0442971
ENSMUSG00000001542	Ell2	D	-0.14582	-0.0621313	0.118336	-0.0584217	0.147088	-0.0970386	0.0492283	0.0487595
ENSMUSG00000053897	Slc39a8	D	-0.168456	-0.0663463	0.0786382	-0.092215	0.099183	-0.0331275	0.107409	0.0749144
ENSMUSG00000073538	E330020D12Rik	D	0.0505819	-0.162253	0.157455	-0.0303215	-0.0634266	-0.0220608	-0.0429272	0.112951
ENSMUSG00000044783	Hjurp	D	-0.178875	0.00325339	0.0659032	0.0390732	0.0921722	-0.0285994	-0.10607	0.113143
ENSMUSG00000037936	Scarb1	D	-0.0235347	-0.108284	0.100547	-0.121405	-0.0310078	0.143139	-0.0565722	0.0971169
ENSMUSG00000028644	Ermap	D	-0.168323	-0.0302376	0.183923	-0.0692419	0.0375515	0.00189707	0.0121457	0.0322846
ENSMUSG00000028717	Tal1	D	-0.136261	-0.0967966	0.0858458	-0.0676085	0.0180153	-0.033674	0.147086	0.0833936
ENSMUSG00000071714	Csf2rb2	D	-0.114655	-0.0994975	0.17517	-0.0605843	0.00307928	-0.0413339	0.0802827	0.0575383
ENSMUSG00000033039	Micall1	D	-0.0745562	0.051719	0.12246	0.132889	-0.127852	-0.00330669	-0.103166	0.00181274
ENSMUSG00000074489	Bglap3	D	0.0650849	-0.188638	0.0766816	-0.0147397	0.00605287	-0.0445586	-0.0320686	0.132186
ENSMUSG00000033685	Ucp2	D	-0.0986657	-0.0867219	0.174507	0.097691	0.034743	-0.0753634	-0.0064486	-0.0397412
ENSMUSG00000033364	Usp37	D	-0.205458	-0.00905914	0.0335692	-0.0422331	0.0935927	-0.00949621	0.0615283	0.0775562
ENSMUSG00000032126	Hmbs	D	-0.12663	-0.0498477	0.157375	-0.00938053	0.0472383	-0.11044	0.0689067	0.0227784
ENSMUSG00000000056	Narf	D	-0.17371	-0.0818505	0.0501992	0.0388723	0.10435	0.0867588	-0.0519913	0.0273718
ENSMUSG00000037266	Rsrp1	D	-0.018223	-0.033562	0.112668	-0.1546	0.0648688	-0.072903	-0.0193099	0.121061
ENSMUSG00000039148	Sart1	D	-0.0468051	-0.0848499	0.075611	-0.00336171	0.0218556	0.0745778	-0.159696	0.122668
ENSMUSG00000030000	Add2	D	-0.17312	-0.021284	0.122842	-0.0337831	0.0864743	0.0676443	-0.0492418	0.000468658
ENSMUSG00000078517	Emc1	D	-0.0489638	-0.00982205	0.166019	0.0914253	0.045659	-0.101444	-0.0745544	-0.0683192
ENSMUSG00000044338	Aplnr	D	0.0378865	-0.152247	0.0864112	-0.0767635	0.0685231	-0.0612761	-0.0212339	0.1187
ENSMUSG00000024301	Kifc5b	D	0.0053878	-0.0993613	0.0190746	-0.0720682	0.0084317	0.158433	-0.109384	0.0894867
ENSMUSG00000015092	Edf1	D	-0.006183	-0.0614693	0.0865402	0.00597155	-0.0309328	0.0941582	-0.177133	0.0890479
ENSMUSG00000021810	Ecd	D	0.0879859	-0.00471403	0.176787	-0.11331	-0.0780119	-0.00246854	-0.041528	-0.0247402
ENSMUSG00000022452	Smdt1	D	-0.00949772	-0.0609765	0.101956	-0.0150564	0.108347	-0.119003	-0.101404	0.0956347
ENSMUSG00000004798	Ulk2	D	-0.133057	-0.154766	0.0198207	0.058872	0.0802964	0.0525342	0.0110708	0.0652293
ENSMUSG00000037410	Tbc1d2b	D	-0.103858	-0.00162482	0.161767	-0.0373036	-0.0734346	0.0538232	-0.0765919	0.0772228
ENSMUSG00000029826	Zc3hav1	D	-0.151686	-0.0229848	0.093804	-0.0138225	-0.016269	-0.0733562	0.057169	0.127145
ENSMUSG00000022443	Myh9	D	0.0628035	0.048384	0.170236	-0.0193963	-0.0429925	-0.0628821	-0.119643	-0.0365097
ENSMUSG00000032094	Cd3d	D	-0.0227168	-0.0905382	0.185821	0.00183441	-0.0553377	-0.0788675	-0.00631602	0.0661212
ENSMUSG00000000959	Oxa1l	D	0.0176498	-0.0749532	0.0496054	-0.0111705	-0.0999698	0.148759	-0.101919	0.0719981
ENSMUSG00000031349	Nsdhl	D	-0.149944	-0.0521081	0.0489256	-0.0710124	0.0544943	0.00740309	0.0228135	0.139428
ENSMUSG00000002379	Ndufa11	D	-0.0477341	0.0646907	0.136513	-0.162063	0.0194126	-0.0116098	-0.0428229	0.0436128
ENSMUSG00000027763	Mbnl1	D	-0.122381	-0.059335	8.45126e-05	0.0464293	0.174128	-0.0611978	-0.00535161	0.0276233
ENSMUSG00000004880	Lbr	D	-0.121413	0.0138945	0.138568	-0.111396	-0.0224409	0.0286722	0.0853147	-0.0111984
ENSMUSG00000020163	Uqcr11	D	-0.0711938	0.0179093	0.141346	-0.0334598	-0.0324062	-0.0467198	-0.0997972	0.124322
ENSMUSG00000024962	Vegfb	D	0.00274529	-0.158494	0.0525106	0.105831	-0.0589883	0.00072577	-0.0433385	0.0990078
ENSMUSG00000029608	Rph3a	D	-0.0362544	-0.0463609	0.210666	0.00226253	-0.00130775	-0.0355176	-0.0422026	-0.0512848
ENSMUSG00000032815	Fanca	D	-0.164458	-0.0401994	0.127261	0.00285406	0.0472674	0.00287245	-0.0428092	0.0672119
ENSMUSG00000038871	Bpgm	D	-0.156527	-0.0769887	0.117847	0.0188715	0.00166408	-0.0196125	0.0302038	0.084542
ENSMUSG00000050382	Kif7	D	-0.0933357	0.0226608	0.185394	-0.0158295	-0.027799	-0.0474208	-0.0660982	0.0424282
ENSMUSG00000032186	Tmod2	D	-0.150691	0.0156835	0.00955849	0.10377	-0.0510393	-0.0646053	0.0321851	0.105138
ENSMUSG00000006095	Tbcb	D	-0.0511028	0.0292783	0.112667	0.0105885	-0.155274	0.100702	-0.0455163	-0.00134265
ENSMUSG00000071662	Polr2g	D	0.0781067	-0.061091	0.119109	-0.13777	0.0430857	0.00211479	-0.0793528	0.0357981
ENSMUSG00000000120	Ngfr	D	-0.173859	0.00964025	0.0818877	0.0774763	0.0612407	0.0330873	-0.0449835	-0.0444895
ENSMUSG00000095959	Gm10845	D	0.0819018	-0.0857589	0.0516871	-0.118958	0.107516	-0.0216189	-0.0708227	0.0560532
ENSMUSG00000047632	Fgfbp3	D	-0.113761	-0.0746598	0.0484212	-0.10092	0.114163	0.0690612	0.0128859	0.0448096
ENSMUSG00000047412	Zbtb44	D	-0.0822254	0.0169198	0.023824	0.121945	-0.00159853	-0.156574	0.0187589	0.0589507
H1FX	NA	D	-0.12482	0.0206992	0.0587574	-0.0793355	0.0377706	0.117826	-0.0832888	0.0523913
ENSMUSG00000083061	Gm12191	D	-0.0862696	-0.0477716	0.154147	-0.00992622	-0.101896	0.0366043	0.0653306	-0.0102181
ENSMUSG00000062421	Arf2	D	-0.114905	-0.107144	0.0233692	0.0159721	0.141877	0.0143759	-0.0284635	0.0549186
ENSMUSG00000063406	Tmed5	D	-0.055102	-0.128167	0.0706614	0.0869094	-0.0337903	-0.0390067	0.119352	-0.020857
ENSMUSG00000033055	Ankrd54	D	-0.00290859	0.0183173	0.148139	0.0159034	0.00808687	-0.0914503	-0.130636	0.034548
ENSMUSG00000020300	Cpeb4	D	-0.0338301	-0.0826275	0.148329	-0.0477528	0.0279127	-0.0946644	0.0830122	-0.000379426
ENSMUSG00000059920	4930453N24Rik	D	-0.0113257	-0.112927	0.134393	0.0444004	0.0457153	-0.112861	0.0284571	-0.0158518
ENSMUSG00000053565	Eif3k	D	0.00330769	-0.0622377	0.105207	-0.156215	-0.0206658	0.0426048	0.0839637	0.00403487
ENSMUSG00000040363	Bcor	D	-0.134165	0.00438199	0.077029	-0.0896947	0.119177	0.0148456	0.0366285	-0.0282027
ENSMUSG00000030386	Zfp606	D	-0.0453428	-0.0565538	0.0947365	0.0323759	0.12993	-0.0900204	0.021807	-0.0869322
ENSMUSG00000033411	Ctdspl2	D	-0.188944	0.0107249	0.050752	0.0146556	0.00804563	-0.0266555	0.0585495	0.0728713
ENSMUSG00000019579	Mydgf	D	-0.0717248	-0.0163644	0.107717	0.0469185	0.00574376	0.0333036	-0.157713	0.0521191
ENSMUSG00000038803	Ost4	D	0.031822	-0.00707776	0.15386	0.00598371	-0.0839306	0.0478676	-0.110801	-0.0377231
ENSMUSG00000029859	Epha1	D	0.0330491	0.0161803	0.112502	-0.158964	0.00910154	-0.0762376	0.0160192	0.0483495
ENSMUSG00000034757	Tmub2	D	-0.118309	-0.0457591	0.128602	-0.0205698	0.0665628	-0.0287791	-0.0582163	0.0764685
ENSMUSG00000028684	Urod	D	-0.0935537	0.0680221	0.00125352	-0.0172211	0.0446056	-0.119804	-0.0146965	0.131394
ENSMUSG00000042680	Garem1	D	0.0307968	-0.0552359	0.116631	-0.152292	0.0741184	0.0158578	-0.0203335	-0.0095422
ENSMUSG00000001348	Acp5	D	-0.121308	-0.0573868	0.14636	-0.0503891	0.0113043	0.000436235	0.00113982	0.0698436
ENSMUSG00000028393	Alad	D	-0.0676176	0.0377613	0.1659	-0.0703648	0.0063875	-0.0875315	-0.00387987	0.0193455
ENSMUSG00000003809	Gcdh	D	-0.134811	0.0345296	0.137364	-0.0395359	-0.0403048	0.0328949	-0.0394912	0.0493544
ENSMUSG00000024220	Zfp523	D	-0.147095	-0.0102026	0.0207032	-0.0314665	0.0503446	0.122636	-0.055059	0.05014
ENSMUSG00000015804	Med28	D	-0.00467562	-0.0610249	0.0557678	0.0589454	-0.141164	0.082754	-0.0627328	0.0721301
ENSMUSG00000026198	Abcb6	D	-0.176379	0.0154468	0.100077	-0.0174057	0.0577613	0.0171421	-0.0173451	0.0207023
ENSMUSG00000015647	Lama5	D	-0.0943605	-0.0223769	0.100081	-0.0774882	-0.0484602	-0.0313033	0.0565017	0.117406
ENSMUSG00000001229	Dpp9	D	-0.0621358	0.00621738	0.126598	-0.0834645	-0.0661355	0.0924596	-0.060406	0.0468664
ENSMUSG00000046330	Rpl37a	D	0.0935887	-0.078412	0.0743621	-0.0652086	-0.0603538	0.0567269	-0.093645	0.0729417
ENSMUSG00000024063	Lbh	D	-0.144505	0.00299915	0.0504334	0.0625814	-0.0306379	0.0877556	-0.082227	0.0535998
ENSMUSG00000004085	Map3k20	D	-0.155268	-0.0394664	0.0480971	0.071337	0.0115457	-0.06233	0.0477659	0.0783186
ENSMUSG00000033036	Ppih	D	0.0350834	-0.0960989	0.0386471	0.105323	0.057542	-0.116223	-0.0628389	0.0385648
AHSP	NA	D	-0.00581678	-0.0301609	0.169778	-0.0387489	-0.0669678	-0.0479565	-0.0457822	0.0656551
ENSMUSG00000023912	Slc25a27	D	-0.0906532	-0.00219418	0.000928702	0.0395324	-0.0770435	0.0188705	-0.0496743	0.160234
ENSMUSG00000035967	Ints6l	D	-0.0852963	-0.144521	0.0536849	-0.000861809	0.0890655	-0.0102506	0.0473318	0.0508472
ENSMUSG00000062184	Hs6st2	D	-0.06016	0.0705321	0.100017	-0.0767066	-0.0545219	-0.00968426	0.104386	-0.0738627
ENSMUSG00000007891	Ctsd	D	0.0614983	-0.119949	0.0819121	-0.0761133	0.031477	-0.00180803	-0.0651071	0.0880905
ENSMUSG00000039108	Lsm14b	D	-0.10463	-0.094878	0.110563	0.00541423	-0.0347309	0.0969089	-0.00163073	0.0229835
ENSMUSG00000028332	Hemgn	D	-0.120253	-0.0621963	0.119468	-0.0520473	-0.00332987	-0.00246194	0.0766295	0.0441901
ENSMUSG00000005442	Cic	D	-0.112851	-0.0634627	0.0542309	-0.00966776	0.0260941	0.0823818	-0.0766497	0.0999243
ENSMUSG00000022507	1810013L24Rik	D	-0.130215	0.0803058	0.0333929	0.0427352	0.0210388	-0.107232	-0.00843914	0.0684135
ENSMUSG00000026339	Ccdc93	D	-0.0155465	-0.13173	0.0728533	0.0167865	-0.0752788	-0.0209525	0.107576	0.0462927
ENSMUSG00000040447	Spns2	D	-0.0346751	-0.0780179	0.150484	-0.0635896	0.0261013	-0.0725184	0.0213765	0.0508393
ENSMUSG00000022983	Scaf4	D	-0.0833323	-0.0921694	0.0573229	-0.0564136	0.0186295	0.108233	-0.0386262	0.0863559
ENSMUSG00000118664	Tusc3	D	-0.0129283	-0.0172389	0.0133971	0.0114173	0.0942223	-0.149185	-0.0373542	0.09767
ENSMUSG00000034462	Pkd2	D	-0.111377	-0.0515165	0.120566	0.00130878	-0.0475921	0.0787184	0.0535468	-0.0436545
ENSMUSG00000022387	Brd1	D	-0.0880643	-0.0134144	0.0448994	-0.0774013	0.0577619	-0.0624851	-0.0014186	0.140122
ENSMUSG00000014786	Slc9a5	D	0.00169497	-0.0378022	0.103504	-0.0398155	-0.110805	0.120523	0.00928106	-0.0465799
ENSMUSG00000024053	Emilin2	D	-0.114823	-0.0264225	0.0632559	-0.0548789	0.0713104	0.0403493	-0.075815	0.0970243
ENSMUSG00000027495	Fam210b	D	-0.117799	0.00139728	0.0691902	-0.0502281	0.142937	-0.0143805	-0.0284431	-0.00267323
ENSMUSG00000025265	Fgd1	D	-0.116488	-0.0169784	0.122728	-0.0312877	0.0482677	0.0693326	-0.0747348	-0.000838861
ENSMUSG00000038485	Socs7	D	-0.095176	-0.0362635	0.0606278	-0.0366321	0.058082	0.0281557	-0.0961576	0.117364
ENSMUSG00000026784	Pdss1	D	-0.0246003	-0.0766642	0.11933	0.0282042	-0.115346	-0.0202862	0.0852497	0.00411241
ENSMUSG00000027293	Ehd4	D	-0.0723052	0.00953076	0.13935	0.0764904	0.024558	-0.0525367	-0.0432825	-0.0818049
ENSMUSG00000004263	Atn1	D	-0.0876798	0.00071176	0.077423	0.0127484	0.0292512	0.0452904	-0.145397	0.0676525
ENSMUSG00000032376	Usp3	D	-0.153295	-0.00893146	0.0551177	0.00253328	0.10979	0.0354606	-0.0487334	0.00805791
ENSMUSG00000035439	Haus8	D	-0.0576426	0.103718	0.129743	-0.077217	-0.00884186	-0.0714407	-0.00930529	-0.00901442
ENSMUSG00000020092	Pald1	D	0.00258559	-0.0373468	0.159932	-0.0428684	-0.0683903	-0.0160182	-0.0639506	0.0660568
ENSMUSG00000031790	Mmp15	D	0.0270628	-0.0364535	0.0322482	0.0737464	-0.0957693	0.00428009	-0.112491	0.107377
ENSMUSG00000009621	Vav2	D	-0.0718602	-0.0518573	0.057564	-0.063864	0.120447	0.00147385	-0.0737194	0.0818164
ENSMUSG00000040423	Rc3h1	D	-0.125544	-0.00405479	0.0640108	0.0769742	0.0830643	-0.0949309	0.00929603	-0.00881589
ENSMUSG00000041237	Pklr	D	-0.128792	-0.0846042	0.0482072	0.00355771	-0.0275115	0.0257502	0.103826	0.0595673
ENSMUSG00000075703	Selenoi	D	0.0167144	-0.0284847	0.0732791	-0.0917374	0.0400934	-0.13198	0.0483577	0.0737575
ENSMUSG00000025574	Tk1	D	-0.0371233	0.0175377	0.170337	-0.0129802	0.0310959	-0.0436448	-0.0696377	-0.0555847
ENSMUSG00000031762	Mt2	D	-0.0922502	0.0924185	0.0491307	0.050239	0.0380922	-0.121088	0.0307433	-0.0472855
ENSMUSG00000026457	Adipor1	D	-0.100456	0.0294046	0.0599113	0.00694497	0.0244939	0.00411797	-0.125635	0.101219
ENSMUSG00000020689	Itgb3	D	-0.0629195	-0.108433	0.0676757	0.0571899	0.0794459	-0.0808817	0.0658336	-0.0179112
ENSMUSG00000033845	Mrpl15	D	-0.00352499	0.098736	0.103137	-0.0150404	0.00381367	-0.130884	-0.0561305	-0.000106705
RPS27RT	NA	D	-0.0164095	-0.0828572	0.0864131	-0.0955307	0.0581908	0.075783	-0.0749706	0.0493811
ENSMUSG00000030123	Plxnd1	D	-0.0949784	-0.102197	0.0435741	0.0112467	0.0277724	0.110326	-0.0546227	0.0588791
ENSMUSG00000027309	4930402H24Rik	D	-0.0442537	0.0260382	0.122861	0.0400397	0.045663	-0.0766142	-0.115976	0.00224147
ENSMUSG00000032299	Commd4	D	0.0242179	-0.0395564	0.117087	-0.0648172	-0.083249	-0.0629894	0.0117463	0.097561
ENSMUSG00000025134	Alyref	D	-0.0723035	0.000676254	0.101203	0.0284226	-0.0579967	0.0632291	-0.118138	0.0549067
ENSMUSG00000116165	Pdxp	D	0.0831668	-0.0385423	0.121106	-0.0909254	0.0239349	0.0217897	-0.0817162	-0.0388136
ENSMUSG00000031976	Urb2	D	0.0368933	-0.0385528	0.124277	-0.110484	0.0165808	-0.0864283	0.0456377	0.012076
ENSMUSG00000059895	Ptp4a3	D	-0.0272397	0.00973666	0.0569681	-0.138083	0.0592294	-0.0291795	-0.0380302	0.106598
ENSMUSG00000018433	Nol11	D	-0.0185605	0.0344183	0.0897984	-0.0573674	0.0850442	-0.0567041	0.0454546	-0.122083
ENSMUSG00000025503	Taldo1	D	-0.0587537	0.0148985	0.156317	-0.0656996	-0.0792951	0.0376585	-0.00838287	0.00325675
ENSMUSG00000041130	Zfp598	D	0.00847349	-0.0254946	0.132401	-0.114505	-0.0179488	0.0790479	-0.0437163	-0.0182583
ENSMUSG00000064210	Ano6	D	-0.0856071	-0.00890148	0.0483296	0.0268798	0.0424549	-0.142445	0.0485503	0.070739
ENSMUSG00000024327	Slc39a7	D	-0.0652869	-0.0426475	0.139485	0.0336087	-0.103191	-0.0226354	0.0207128	0.0399543
ENSMUSG00000006276	Eps15l1	D	-0.0153172	0.0341597	0.0995097	0.0200411	-0.157591	-0.00589388	-0.0258259	0.0509176
ENSMUSG00000033902	Mapkbp1	D	-0.078773	-0.049775	0.158127	-0.0454959	0.0242139	0.0155887	-0.050209	0.026323
ENSMUSG00000023980	Taf8	D	-0.0246176	-0.0203728	0.0665996	-0.11678	0.0848349	-0.0522184	-0.0351494	0.0977036
TMEM254C	NA	D	-0.146821	-0.0341228	0.066	0.0551545	0.0578876	-0.00951934	0.0612477	-0.049827
ENSMUSG00000026614	Slc30a10	D	-0.135411	-0.0382421	0.063843	-0.0256344	0.0630847	-0.0466727	0.0278029	0.0912292
ENSMUSG00000050697	Prkaa1	D	-0.0738567	0.0454291	0.0545224	0.0986976	-0.0181321	-0.135634	0.000623297	0.0283507
ENSMUSG00000020601	Trib2	D	-0.160658	0.0279823	0.0233297	0.0305742	-0.049992	0.0915574	0.0214475	0.0157589
ENSMUSG00000028914	Casp9	D	-0.0540303	-0.144985	0.023918	0.0769018	0.0763041	-0.0180852	-0.0131452	0.0531214
ENSMUSG00000008668	Rps18	D	0.0150823	-0.0585756	0.0322447	-0.0811247	-0.0453069	0.114104	-0.0685763	0.0921523
ENSMUSG00000040466	Blvrb	D	-0.100855	0.00878086	0.134857	-0.0714745	0.0117223	-0.0467907	0.0590358	0.00472417
ENSMUSG00000026974	Zmynd19	D	-0.0852921	-0.08853	0.144008	-0.0111631	0.014379	0.0405067	-0.033157	0.0192484
ENSMUSG00000011589	Fsd1	D	-0.0105242	-0.0447513	0.118732	-0.0477183	0.0876925	0.00850181	0.00174695	-0.11368
ENSMUSG00000056952	Tatdn2	D	-0.0724985	0.0518256	0.0817737	-0.0156784	0.0357916	-0.00705973	-0.137463	0.0633091
ENSMUSG00000029502	Golga3	D	-0.171186	-0.00699893	0.040868	0.0389923	0.0678755	-0.0138491	0.0395717	0.00472675
ENSMUSG00000027374	Mrps5	D	-0.0213427	-0.117951	0.113632	-0.0530617	-0.0482638	0.0267118	0.0313114	0.0689641
ENSMUSG00000029672	Fam3c	D	-0.0365898	0.0181791	0.108782	-0.0266574	0.000655973	-0.139216	0.00227978	0.0725662
ENSMUSG00000048661	Lemd3	D	-0.0698441	-0.00377632	0.132139	-0.00576421	0.042167	0.0502021	-0.0440781	-0.101045
ENSMUSG00000027881	Prpf38b	D	0.0479867	-0.132175	0.0309323	0.040265	-0.00363091	-0.0289592	-0.0624642	0.108046
ENSMUSG00000001870	Ltbp1	D	-0.00386685	0.00239816	0.0492261	-0.0746907	0.144727	-0.0796549	-0.0558531	0.0177139
ENSMUSG00000035476	Tab3	D	-0.0295729	-0.0132195	0.120266	-0.0603478	0.001311	-0.111451	0.0840906	0.00892314
ENSMUSG00000063564	Col23a1	D	-0.117282	-0.0048538	0.031358	-0.00328041	-0.044699	0.137292	-0.0378116	0.0392765
ENSMUSG00000028483	Snapc3	D	0.0039705	-0.0673165	0.0663473	-0.0131041	0.0928381	-0.0930129	-0.0722845	0.0825621
ENSMUSG00000002006	Pdzd4	D	0.0457671	-0.10373	0.104176	0.0542191	-0.088676	0.0166272	-0.0532189	0.0248353
ENSMUSG00000016252	Atp5e	D	-0.0833098	0.0144881	0.0317175	0.0191959	-0.110402	0.073524	-0.0453778	0.100165
ENSMUSG00000001983	Taco1	D	0.017509	-0.0519626	0.136266	0.0108916	0.00137322	0.048346	-0.0946169	-0.0678067
ENSMUSG00000024309	Pfdn6	D	0.0218467	-0.0804356	0.118277	-0.0687435	-0.0544785	0.0403515	0.0704003	-0.0472178
ENSMUSG00000003199	Mpnd	D	0.022052	-0.104347	0.0695065	-0.0403407	-0.0300283	0.0591911	-0.07387	0.097836
ENSMUSG00000033021	Gmppa	D	-0.110489	0.0436286	0.0348613	0.00145108	-0.102896	0.0881563	-0.0122493	0.0575368
ENSMUSG00000032536	Trak1	D	-0.070123	-0.106667	0.0390215	0.0468938	0.0886471	0.0296197	-0.0769919	0.0496005
ENSMUSG00000024208	Uqcc2	D	0.0446751	-0.0892528	0.0180543	-0.0828935	0.0515512	0.0199664	-0.0706468	0.108546
ENSMUSG00000026895	Ndufa8	D	-0.00244095	0.0124516	0.137129	0.0358233	-0.110511	0.0166156	-0.033515	-0.0555524
ENSMUSG00000040385	Ppp1ca	D	0.0716326	-0.0469819	0.116595	-0.0123917	-0.07063	0.0395131	-0.0948279	-0.00290953
ENSMUSG00000051351	Znf436	D	-0.108003	0.0322261	0.0271827	0.0178059	-0.0108777	0.0408515	-0.102197	0.103011
ENSMUSG00000037326	Capn15	D	0.0369091	-0.156174	0.0407071	0.0301125	0.0183747	-0.0571737	0.022829	0.0644154
ENSMUSG00000059316	Slc27a4	D	-0.021997	-0.0312001	0.145832	0.0365046	0.00330228	-0.021234	-0.109581	-0.00162731
ENSMUSG00000037419	Endod1	D	-0.0826191	0.0307528	0.152397	-0.0606589	-0.0158921	-0.0312982	-0.0115885	0.018907
ENSMUSG00000025050	Pcgf6	D	0.0208837	-0.0766002	0.112412	-0.0229967	-0.0386752	-0.0987959	0.0459315	0.0578411
ENSMUSG00000037553	Zdhhc18	D	-0.0426648	-0.0674051	0.103372	0.114597	0.00853964	-0.00937426	-0.0487849	-0.0582794
ENSMUSG00000003438	Timm50	D	0.0464888	-0.0998322	0.0819916	0.0501988	0.026687	-0.0491672	-0.0988727	0.0425058
ENSMUSG00000037563	Rps16	D	-0.00666894	-0.0843493	0.0650975	-0.0650903	-0.0454905	0.112074	-0.039909	0.0643364
ENSMUSG00000029705	Cux1	D	-0.101297	0.0136414	0.0955985	-0.0749211	0.0727466	0.0410518	0.0128721	-0.0596927
ENSMUSG00000049354	Dcaf7	D	-0.135078	0.0720768	0.0563101	-0.0307327	0.072153	0.00140711	-0.0532618	0.0171258
ENSMUSG00000005362	Crbn	D	0.0256962	-0.132033	0.0706365	-0.00844679	0.0378481	-0.0801881	0.0670667	0.0194202
ENSMUSG00000018909	Arrb1	D	-0.102366	-0.108786	0.068207	-0.0146461	0.010874	0.0193491	0.0600129	0.0673552
ENSMUSG00000040482	Dxo	D	0.00137245	-0.0758111	0.152899	0.014632	-0.0389408	0.0321983	-0.0526691	-0.033681
ENSMUSG00000018042	Cyb5r3	D	-0.0921215	-0.0382856	0.039822	-0.0345627	-0.00270527	0.112979	-0.0638569	0.0787314
ENSMUSG00000020936	Nmt1	D	-0.0215762	0.00471489	0.124225	-0.0816878	0.00227302	-0.0737272	-0.0349118	0.08069
ENSMUSG00000063019	Manbal	D	-0.0635669	0.0556007	0.0606973	-0.121192	-0.0543537	0.078306	0.0137043	0.0308046
ENSMUSG00000018659	Pnpo	D	-0.0785097	0.00978227	0.137334	-0.0780822	-0.00114939	-0.027612	-0.0196976	0.0579348
ENSMUSG00000031483	Erlin2	D	-0.118214	0.00989546	0.0841781	-0.0363168	0.0237577	-0.0335998	0.102537	-0.0322375
ENSMUSG00000010047	Hyal2	D	-0.0788594	0.0201719	0.0511495	-0.0690473	0.0147091	0.0970678	-0.0930226	0.057831
ENSMUSG00000021133	Susd6	D	-0.096917	0.0449299	0.04367	0.0611881	0.066181	-0.0774231	-0.0811858	0.0395569
ENSMUSG00000063171	Rps4l	D	0.00687211	-0.0743729	0.0815863	-0.0775838	0.0257687	-0.0381501	-0.0405378	0.116417
ENSMUSG00000032348	Gsta4	D	-0.0704382	-0.048362	0.106496	-0.0605176	-0.00748414	-0.0137365	-0.0184173	0.11246
ENSMUSG00000022105	Rb1	D	-0.0928496	-0.00988177	0.0793392	-0.0789004	0.0925922	0.005281	-0.0508004	0.0552199
ENSMUSG00000073079	Srp54	D	-0.10779	-0.100705	0.0411241	-0.0105377	0.0808156	0.0689547	0.0239899	0.00414804
ENSMUSG00000026111	Unc50	D	0.0373476	-0.109897	0.143211	-0.0121739	-0.000460621	-0.0288473	-0.0184007	-0.0107786
ENSMUSG00000022557	Bop1	D	-0.0674273	-0.0641078	0.0990269	0.0575087	-0.0626852	0.0782281	-0.0563437	0.0158003
ENSMUSG00000050619	Zscan29	D	-0.043878	-0.0614143	0.117118	0.00911479	-0.0592613	-0.00345172	0.0962081	-0.0544353
ENSMUSG00000034168	Irf2bpl	D	-0.0729553	-0.0417859	0.0787889	-0.0590876	0.074733	0.0933144	-0.0098201	-0.0631874
ENSMUSG00000054115	Skp2	D	-0.00796565	0.102286	0.0775613	-0.105383	0.0201723	-0.0741768	-0.0332534	0.0207598
ENSMUSG00000020646	Mboat2	D	-0.0534765	-0.0409017	0.0986884	0.114587	-0.0468213	-0.0738865	0.00410748	-0.00229707
ENSMUSG00000024947	Men1	D	-0.00747454	-0.0774687	0.0701883	-0.0773688	-0.0230419	0.131553	-0.0114744	-0.00491333
ENSMUSG00000040209	Znf704	D	-0.0342995	-0.111165	0.055459	-0.0359124	0.053606	-0.0628142	0.0442162	0.0909099
ENSMUSG00000042626	Shc1	D	-0.105666	-0.0315007	0.0747758	-0.0286022	-0.0389006	0.0850659	-0.034665	0.0794929
ENSMUSG00000021408	Ripk1	D	-0.0584099	-0.00804808	0.120633	0.00969832	-0.119443	0.0283458	-0.0114847	0.0387086
ENSMUSG00000056515	Rab31	D	-0.152047	-0.00425101	0.0792645	-2.10438e-05	0.0186693	0.065202	0.0154259	-0.0222429
ENSMUSG00000110195	Pde2a	D	-0.063842	-0.0415579	0.099896	-0.0542607	0.0526148	0.0418253	0.0564628	-0.0911383
ENSMUSG00000030788	Rnf141	D	-0.0568359	-0.0236718	0.135524	-0.0274219	-0.0520275	0.0425172	0.0507434	-0.0688278
ENSMUSG00000026688	Mgst3	D	-0.129171	-0.039553	0.0497849	-0.0473442	0.0855646	0.0179194	-0.00139645	0.0641959
ENSMUSG00000024588	Fech	D	-0.0619114	-0.0504297	0.137872	-0.0792066	0.0528332	-0.0091826	0.0109657	-0.000941132
ENSMUSG00000058600	Rpl30	D	0.0367372	-0.118188	0.0430484	-0.0419108	-0.0447838	0.0988556	-0.0291445	0.0553855
ENSMUSG00000021262	Evl	D	-0.0228513	-0.0945763	0.0323839	-0.081685	0.0813545	0.0574087	-0.0454771	0.0734428
ENSMUSG00000074797	Itpa	D	-0.0117357	0.0822023	0.0446214	-0.114622	0.0458276	-0.0475255	-0.0626804	0.0639126
ENSMUSG00000026240	Cops7b	D	-0.036119	-0.0486548	0.137487	-0.0207249	-0.0311929	0.0701871	-0.0733573	0.00237487
ENSMUSG00000029439	Sfswap	D	-0.0414551	-0.0379525	0.100839	0.0493999	-0.0778232	0.0861162	-0.00870531	-0.0704192
HIST1H2AO	NA	D	-0.110389	-0.0622402	0.0220629	0.0424846	0.107592	0.0281289	-0.0532925	0.0256527
ENSMUSG00000034432	Cops8	D	-0.0775683	0.0952734	0.0363259	-0.0824677	-0.070893	0.0415114	-0.00699152	0.0648098
ENSMUSG00000020153	Ndufs7	D	-0.0449643	0.021529	0.0903785	-0.0575892	0.0344109	0.044767	-0.125218	0.0366857
ENSMUSG00000038437	Mllt6	D	-0.121212	-0.00804797	0.0410664	-0.0280296	0.0237003	0.0905049	-0.0626492	0.0646669
ENSMUSG00000054008	Ndst1	D	-0.0482441	-0.0739733	0.0634935	0.0495689	0.0584261	0.0342411	-0.118263	0.0347505
ENSMUSG00000041733	Coq5	D	-0.0890018	-0.0139991	0.104973	-0.0622799	0.0183186	0.0788108	0.0253319	-0.0621537
ENSMUSG00000020440	Arf5	D	-0.0257726	-0.014022	0.0591935	-0.0459067	-0.00801213	0.0483688	-0.118907	0.105058
ENSMUSG00000042726	Trafd1	D	-0.101612	-0.0240699	0.0260523	0.079571	0.0821382	-0.0937108	0.0224186	0.00921274
ENSMUSG00000042608	Stk40	D	0.023699	-0.0630087	0.114235	0.0238604	-0.0921011	0.0638696	-0.0551033	-0.0154505
ENSMUSG00000063856	Gpx1	D	-0.029969	0.0487334	0.132748	0.00152858	-0.0229285	-0.103909	0.0134851	-0.0396888
ENSMUSG00000038145	Snrk	D	-0.0855695	-0.0882105	0.0824983	0.0193124	0.0808345	0.0463498	-0.0547996	-0.000415507
ENSMUSG00000001819	Hoxd13	D	-0.111604	0.00902062	0.0945561	0.0532525	0.0659021	-0.0150204	-0.0586625	-0.037445
ENSMUSG00000018547	Pip4k2b	D	-0.0211687	-0.0463216	0.0877241	-0.0417438	-0.0301539	0.109884	-0.0882531	0.0300333
ENSMUSG00000006589	Aprt	D	-0.0176483	0.0544936	0.0483344	-0.113791	-0.0890168	0.0582539	-0.00231006	0.0616842
ENSMUSG00000006307	Kmt2b	D	-0.0932447	-0.0534048	0.0363766	-0.00372403	0.0178421	0.105157	-0.0725372	0.0635346
ENSMUSG00000017707	Serinc3	D	-0.0399118	-0.0622758	0.118263	-0.03822	-0.0159185	-0.0749239	0.0694821	0.0435048
ENSMUSG00000031209	Heph	D	-0.137884	-0.0181102	0.0380309	0.103122	-0.026639	0.0355867	0.00668464	-0.000791631
ENSMUSG00000029787	Avl9	D	-0.122517	-0.0336021	0.0897392	-0.0449863	0.0592105	-0.00993423	0.0600633	0.00202655
ENSMUSG00000023942	Slc29a1	D	-0.0735511	-0.03127	0.143501	-0.0287411	0.057679	-0.0229402	-0.0409035	-0.00377445
ENSMUSG00000020380	Rad50	D	0.00749129	-0.0117032	0.0785344	-0.093483	0.00212034	-0.103461	0.0521558	0.0683454
ENSMUSG00000003847	Nfat5	D	-0.12341	-0.0303033	0.0273432	0.0114336	0.123576	-0.0232712	-0.00315638	0.0177878
ENSMUSG00000057880	Abat	D	-0.151895	0.0791234	0.0477567	0.00830066	-0.00442494	0.0323099	0.00769525	-0.0188656
ENSMUSG00000062866	Phactr2	D	-0.068441	-0.0595564	0.095887	-0.0586972	0.0992142	-0.0420625	0.0126772	0.0209786
ENSMUSG00000044700	Tmem201	D	-0.0555	-0.0396862	0.0697131	0.0309035	-0.0472722	0.0961727	-0.0965299	0.0421989
ENSMUSG00000023572	Ccndbp1	D	-0.0932053	0.0166387	0.134874	0.00415297	-0.0564267	0.0201916	-0.0441323	0.0179071
ENSMUSG00000031343	Gabra3	D	-0.0393272	-0.0771368	0.148289	-0.0163924	0.0297001	0.0165613	-0.0204671	-0.0412267
ENSMUSG00000032849	Abcc4	D	0.0129061	-0.0857691	0.119141	-0.0941505	0.005413	0.00185341	0.0478256	-0.00721996
ENSMUSG00000070803	Cited4	D	-0.106784	-0.039298	0.117194	-0.0541248	0.024799	-0.0125037	0.0295619	0.041155
ENSMUSG00000023143	Nagpa	D	0.00329624	-0.0123225	0.107493	-0.0281264	-0.0962215	0.0909356	-0.0504585	-0.0145962
ENSMUSG00000014551	Mrps25	D	-0.0304011	0.0207963	0.145433	-0.00827609	0.0159408	-0.0271104	-0.0231865	-0.0931962
ENSMUSG00000020988	L2hgdh	D	0.0737581	-0.0670654	0.0983336	0.0497846	-0.00879798	-0.0170386	-0.0961321	-0.0328423
ENSMUSG00000059669	Taf1b	D	-0.00982584	0.0598455	0.137879	-0.00942308	-0.0386211	-0.0149701	-0.0472242	-0.0776603
ENSMUSG00000053768	Chchd3	D	-0.0182027	-0.0803484	0.102028	-0.0926659	0.000145687	0.0150797	0.0816763	-0.00771318
ENSMUSG00000004221	Ikbkg	D	-0.0344247	-0.0412606	0.0379155	0.0810352	-0.110778	0.0547535	-0.0505727	0.0633315
ENSMUSG00000039725	Trp53rka	D	0.00815524	-0.0320067	0.0682151	0.0174275	-0.104214	0.0842455	-0.0835015	0.0416794
ENSMUSG00000024182	Axin1	D	-0.0228245	-0.139305	0.0372116	0.0270953	-0.00759044	0.0819892	-0.030253	0.0536769
ENSMUSG00000038150	Ormdl3	D	0.0120339	-0.113421	0.064727	-0.0236198	0.010058	0.105536	0.00253975	-0.0578542
ENSMUSG00000024661	Fth1	D	-0.018247	-0.0419642	0.13565	-0.0655804	-0.0239016	-0.0620796	0.0485122	0.0276102
ENSMUSG00000044533	Rps2	D	0.0439575	-0.0143388	0.0775521	-0.0191355	-0.0696054	0.0505704	-0.118179	0.0491792
ENSMUSG00000042138	Msantd2	D	-0.115207	-0.0263594	0.0784153	0.0548601	0.0823752	-0.0116308	-0.0421421	-0.0203117
ENSMUSG00000061024	Rrs1	D	0.00681624	-0.0619716	0.107596	-0.0776375	-0.0390424	0.0025164	-0.0294768	0.0911998
ENSMUSG00000028430	Nol6	D	-0.0413328	-0.0651689	0.0989303	0.06264	-0.0637474	0.0777283	-0.0303386	-0.0387108
ENSMUSG00000021838	Samd4	D	0.00973899	0.0433873	0.0778739	-0.000790094	0.0564638	-0.123315	-0.0745718	0.0112129
ENSMUSG00000036552	Ermard	D	-0.0411671	-0.0514988	0.0825078	-0.0648015	0.0683359	0.056485	0.0365836	-0.086445
ENSMUSG00000015709	Arnt2	D	-0.125848	0.0793124	0.0387888	-0.0531738	0.0499246	0.019531	-0.0406029	0.0320677
ENSMUSG00000117975	Itprip	D	0.0520554	-0.049835	0.0883335	-0.107433	0.0265454	0.0456305	-0.066946	0.0116489
ENSMUSG00000015342	Xk	D	0.0312806	-0.0640038	0.143951	-0.069886	0.00766278	-0.00272709	-0.0159693	-0.0303082
ENSMUSG00000034595	Ppp1r18	D	-0.0114824	-0.0890763	0.0338124	0.105296	0.0691131	-0.0802147	-0.0143492	-0.0130984
ENSMUSG00000036225	Kctd1	D	-0.0370035	0.0243304	0.152737	0.00577276	-0.0299601	-0.0423317	-0.0607165	-0.012828
ENSMUSG00000003072	Atp5d	D	0.0214226	-0.0111114	0.10697	-0.00492943	0.0448021	-0.0410663	-0.126379	0.0102908
ENSMUSG00000047181	Samd14	D	-0.0772198	-0.0174852	0.074668	0.0167728	0.0471853	0.0176953	-0.117967	0.0563509
ENSMUSG00000025728	Pigq	D	-0.0451949	-0.0605786	0.116337	0.0104554	-0.0742302	-0.0434144	0.0597743	0.0368517
ENSMUSG00000095115	Itpripl2	D	0.00353345	-0.130761	0.1174	-0.0113787	0.00909588	-0.0111868	0.00848991	0.0148079
ENSMUSG00000011096	Akt1s1	D	0.0111248	0.049878	0.109053	-0.0124149	-0.110762	0.0255813	-0.0618063	-0.010654
ENSMUSG00000001507	Itga3	D	-0.0306884	-0.074972	0.0576254	0.0129357	-0.0714649	0.054138	-0.0511956	0.103622
ENSMUSG00000038729	Pakap	D	0.000767988	0.0115159	0.127119	-0.0797139	0.0585538	-0.0422732	-0.056472	-0.0194979
ENSMUSG00000037103	Dcaf15	D	0.0331692	-0.0163704	0.124622	-0.0160742	-0.0468195	0.0399147	-0.10067	-0.0177714
ENSMUSG00000031388	Naa10	D	0.00846863	-0.0184688	0.106212	0.0349107	-0.064205	-0.0235826	-0.10182	0.0584847
ENSMUSG00000073700	Klhl21	D	0.00675531	-0.0306553	0.035417	-0.0665177	-0.00839414	-0.0495221	-0.0323703	0.145287
ENSMUSG00000051234	Rnf7	D	0.0301564	-0.026941	0.0472871	-0.119978	0.0766711	-0.0164756	-0.0539903	0.0632706
ENSMUSG00000027546	Atp9a	D	-0.0422717	0.012971	0.116996	0.00602079	0.0267557	-0.0592758	-0.099518	0.0383215
ENSMUSG00000031617	Tmem184c	D	-0.0639079	-0.0415898	0.0189964	0.0644406	-0.0448505	-0.0776228	0.0371739	0.10736
ENSMUSG00000054752	Fsd1l	D	-0.136816	0.0115872	0.0265783	-0.0259474	0.0975292	-0.00839221	-0.00240948	0.0378705
ENSMUSG00000021466	Ptch1	D	-0.0305247	-0.103068	0.0531093	0.0492012	-0.0598238	0.064355	0.0697198	-0.0429691
ENSMUSG00000042642	Flad1	D	0.0100855	-0.0658957	0.0319947	-0.0574439	0.0184749	0.100892	-0.0938176	0.0557104
ENSMUSG00000032531	Amotl2	D	-0.0324027	-0.0800766	0.0829189	-0.0169002	0.115979	-0.0010309	-0.0532653	-0.0152223
ENSMUSG00000018412	Kansl1	D	-0.135347	0.0729076	0.0516614	-0.0383729	0.0366065	-0.0270844	0.00443165	0.0351967
ENSMUSG00000037846	Rtkn2	D	-0.0932392	0.0876986	0.0154884	0.000773166	0.013125	-0.0645546	-0.0477515	0.0884601
ENSMUSG00000024732	Ccdc86	D	-0.0145512	-0.0573452	0.146538	-0.0245181	-0.00329103	0.0215572	-0.0706113	0.00222143
ENSMUSG00000014547	Wdfy2	D	-0.0696153	-0.0855152	0.0629008	0.0211037	-0.0450749	-0.011564	0.0183847	0.10938
ENSMUSG00000031967	Afg3l1	D	0.0475157	-0.0625853	0.0913842	0.0196215	-0.0649182	0.071387	-0.0790943	-0.0233106
ENSMUSG00000005103	Wdr1	D	-0.0238119	-0.0247968	0.126544	0.0481205	-0.0691544	0.0127447	0.0105805	-0.0802268
ENSMUSG00000031669	Gins3	D	-0.0213061	-0.0929607	0.102517	0.0365535	0.0452748	-0.0281959	0.0352638	-0.0771463
ENSMUSG00000029223	Uchl1	D	0.0491284	0.00764192	0.0837382	-0.0215579	0.0677689	-0.10846	-0.0669006	-0.0113592
ENSMUSG00000045045	Lrfn4	D	0.0205141	-0.111032	0.0382251	-0.0594773	-0.0164038	0.087564	-0.0261801	0.0667904
ENSMUSG00000031983	2310022B05Rik	D	-0.018014	0.0372459	0.134816	-0.059271	-0.034457	0.0240555	-0.0745706	-0.0098046
ENSMUSG00000030432	Rpl28	D	-0.0508992	-0.0891171	0.0267979	-0.0188182	0.0209967	0.129398	-0.0396609	0.0213028
ENSMUSG00000022438	Parvb	D	-0.0924421	-0.0487774	0.0883898	0.036854	0.0843645	0.0138383	-0.0389506	-0.0432766
ENSMUSG00000028898	Trnau1ap	D	-0.0257223	-0.0590277	0.106925	0.0266868	0.077851	-0.0834435	-0.0380731	-0.00519649
ENSMUSG00000051390	Zbtb22	D	0.0156024	0.0143907	0.00638837	0.00896534	-0.0691126	-0.0150688	-0.0910932	0.129928
GM9855	NA	D	-0.0733971	-0.0832216	0.0938601	0.0513133	-0.00832276	-0.0568313	0.0189374	0.0576621
ENSMUSG00000072082	Ccnf	D	0.0491296	-0.0699372	0.0377014	-0.0284215	-0.091351	0.0484995	-0.0395971	0.0939763
ENSMUSG00000048154	Kmt2d	D	-0.101477	0.0158466	0.107527	0.0348479	-0.00202442	-0.0299581	-0.0675775	0.0428158
ENSMUSG00000022516	Nudt16l1	D	-0.037594	-0.0262264	0.123227	-0.0338577	0.047401	-0.0615599	-0.060764	0.0493739
ENSMUSG00000008398	Elk3	D	-0.098487	-0.033662	0.017597	-0.00417307	-0.0486391	0.0685257	-0.0116874	0.110526
ENSMUSG00000037820	Tgm2	D	-0.106694	-0.00776634	0.128017	0.00490201	-0.0362371	-0.014583	-0.000709454	0.033071
A730008H23RIK	NA	D	-0.0738405	-0.00878295	0.122595	0.00127336	0.0465973	0.00588476	-0.0873467	-0.00637994
ENSMUSG00000018697	Aatf	D	-0.0484342	0.0199499	0.0646806	-0.0929175	-0.0691821	0.0706428	-0.0143499	0.0696105
ENSMUSG00000023216	Epb42	D	-0.0804635	-0.0363496	0.0648273	-0.057381	0.033608	-0.0639825	0.0635846	0.0761566
ENSMUSG00000020783	Ncbp3	D	-0.0424064	-0.0366229	0.104885	0.0587481	0.0536214	-0.0925442	-0.0113876	-0.0342936
[truncated: 2 more rows]
