# Supplementary material for: Feto-maternal cholesterol transport regulated by β-Klotho–FGF15 axis is essential for fetal growth
Source: Life Sci Alliance. 2023 Aug 4;6(10):e202301916. doi: 10.26508/lsa.202301916 (PMC10403640; doi:10.26508/lsa.202301916)
Supplement: Supplementary file 6 [file LSA-2023-01916_TableS3.xlsx]

## Sheet: Sheet1
Table S3. Results of pathway analysis by the GAGE method
Direction	Pathways	statistic	nGenes	adj.Pval	Genes
Up	Sterol biosynthetic process	5.185	33	0.007	Cyp51 Lbr Fdft1 Hmgcr Sqle Tm7sf2 Hsd17b7 Pmvk Ebp Msmo1 Sc5d Apoa4 Apoa1 Lss Mvk Dhcr7 Cyp26c1 Cyp26b1 Gm9745 Apoe Por Mvd Cyb5r3 Erg28 Sod1 Erlin1 Cyb5r1 Hmgcs2 Cyp7a1 Prkaa2 Nsdhl Erlin2 Dhcr24 Fgf1 Cyb5r2 Prkaa1 Fdps Hmgcs1 Insig2 Insig1 Srebf1 Apob Abcg1 Scap Cftr Sec14l2 Scp2 G6pdx Ces1d
Up	Cholesterol biosynthetic process	4.91	28	0.007	Cyp51 Fdft1 Hsd17b7 Pmvk Ebp Sc5d Apoa4 Apoa1 Lss Mvk Dhcr7 Lbr Gm9745 Hmgcr Tm7sf2 Apoe Por Mvd Cyb5r3 Sod1 Erlin1 Hmgcs2 Cyp7a1 Prkaa2 Nsdhl Erlin2 Dhcr24 Fgf1 Prkaa1 Fdps Hmgcs1 Insig2 Insig1 Srebf1 Apob Abcg1 Scap Cftr Sec14l2 Scp2 G6pdx Ces1d
Up	Secondary alcohol biosynthetic process	4.816	29	0.007	Cyp51 Fdft1 Hsd17b7 Pmvk Ebp Sc5d Apoa4 Apoa1 Lss Mvk Dhcr7 Cyp26c1 Cyp26b1 Lbr Gm9745 Hmgcr Tm7sf2 Apoe Por Mvd Cyb5r3 Sod1 Erlin1 Hmgcs2 Cyp7a1 Prkaa2 Nsdhl Erlin2 Dhcr24 Fgf1 Prkaa1 Fdps Hmgcs1 Insig2 Insig1 Srebf1 Apob Abcg1 Scap Cftr Sec14l2 Scp2 G6pdx Ces1d
Up	Steroid biosynthetic process	4.7345	59	0.007	Cyp51 Lbr Fdft1 Hmgcr Sqle Cyp39a1 Tm7sf2 Hsd17b7 Slc27a2 Hsd3b6 Pmvk Cyp7a1 Scp2 Ebp Star Msmo1 Sc5d Apoa4 Apoa1 Lss Cyp7b1 Mvk Dhcr7 Cyp26c1 Cyp26b1 Hsd17b8 Cyp27b1 Gm9745 Cmtm2a Apoe Dgkq Fgfr4 Por Mvd Prox1 Cyb5r3 Med1 Erg28 Srd5a1 Amacr Snai2 Clcn2 Sod1 Cacna1h Stard4 Erlin1 Cyp27a1 Cyb5r1 Hsd17b12 Bmp2 Hmgcs2 Nfkb1 Hint2 Prkaa2 Ppargc1a Rest Gfi1 Hsd17b11 Nsdhl Erlin2 Asah1 Tecr Fdx1 Bmp5 C…
Up	Steroid metabolic process	4.4623	106	0.007	Cyp51 Apoe Lbr Apoa2 Hsd11b1 Akr1c13 Cyp46a1 Fdft1 Hmgcr Sqle Soat2 Cyp39a1 Lipo3 Lipa Tm7sf2 Soat1 Hsd17b7 Slc27a2 Hsd3b6 Pmvk Cyp7a1 Scp2 Cyp3a13 Ebp Nsdhl Star Msmo1 Arv1 Sc5d Apoa4 Apoa1 Lss Akr1c14 Dhcr24 Ttc39b Akr1d1 Cyp7b1 Mvk Akr1c20 Dhcr7 Cyp26c1 Cyp26b1 Akr1c19 Hsd17b8 Cyp27b1 Abca1 Gm9745 Cyp1b1 Gba Scap Lcat Foxa2 Scarb1 Baat Pcsk9 Rdh16 Saa1 Cmtm2a Rdh1 Fgf23 Comt Lipe Sult2b1 Insig…
Up	Sterol metabolic process	4.2879	59	0.014	Cyp51 Apoe Lbr Apoa2 Cyp46a1 Fdft1 Hmgcr Sqle Soat2 Lipo3 Lipa Tm7sf2 Soat1 Hsd17b7 Pmvk Ebp Nsdhl Msmo1 Arv1 Sc5d Apoa4 Apoa1 Lss Ttc39b Mvk Dhcr7 Cyp26c1 Cyp26b1 Abca1 Gm9745 Cyp39a1 Gba Cyp7a1 Scap Lcat Scarb1 Pcsk9 Saa1 Lipe Sult2b1 Insig2 Dgkq Por Mvd Cyb5r3 Fdxr Srebf1 Apob Npc2 Erg28 Ebpl Ephx2 Srebf2 Sod1 Lima1 Abcg1 Npc1 Vldlr Erlin1 Cyp27a1 Cyb5r1 Cubn Hmgcs2 Mttp Gba2 Prkaa2 Dgat2 Erli…
Up	Cholesterol metabolic process	4.2824	54	0.014	Cyp51 Apoe Apoa2 Cyp46a1 Fdft1 Sqle Soat2 Soat1 Hsd17b7 Pmvk Ebp Nsdhl Sc5d Apoa4 Apoa1 Lss Ttc39b Mvk Dhcr7 Lbr Abca1 Gm9745 Hmgcr Cyp39a1 Tm7sf2 Gba Cyp7a1 Scap Lcat Scarb1 Pcsk9 Saa1 Lipe Sult2b1 Insig2 Dgkq Por Mvd Cyb5r3 Fdxr Srebf1 Apob Npc2 Ephx2 Srebf2 Sod1 Lima1 Abcg1 Npc1 Vldlr Erlin1 Cyp27a1 Cubn Hmgcs2 Mttp Gba2 Prkaa2 Dgat2 Erlin2 Star Mbtps1 Arv1 Fdx1 Ldlr Cln6 Hdlbp Dhcr24 Fgf1 Ldl…
Up	Secondary alcohol metabolic process	4.2528	56	0.014	Cyp51 Apoe Apoa2 Cyp46a1 Fdft1 Sqle Soat2 Soat1 Hsd17b7 Pmvk Ebp Nsdhl Sc5d Apoa4 Apoa1 Lss Ttc39b Mvk Dhcr7 Cyp26c1 Cyp26b1 Lbr Cyp27b1 Abca1 Gm9745 Hmgcr Cyp39a1 Tm7sf2 Gba Cyp7a1 Scap Lcat Scarb1 Pcsk9 Saa1 Lipe Sult2b1 Insig2 Dgkq Por Mvd Cyb5r3 Fdxr Srebf1 Apob Npc2 Ephx2 Srebf2 Sod1 Lima1 Abcg1 Npc1 Vldlr Erlin1 Cyp27a1 Cubn Hmgcs2 Mttp Gba2 Prkaa2 Dgat2 Erlin2 Star Mbtps1 Arv1 Fdx1 Ldlr Cl…
Up	Lipid biosynthetic process	3.8371	250	0.031	Pemt Alox12 Cyp51 Lbr Smpd4 Elovl1 Mvd Mid1ip1 Cers4 Kdsr Pigyl Vac14 Dhdds Cers2 Brca1 Pgs1 Pigt Ptgis Alox12e Pik3cg Alox8 Acly Pigh Gm9745 Degs2 Fdft1 Elovl2 Hmgcr Elovl7 Samd8 Oxsm Fitm1 Sqle Dgat1 Gpaa1 St3gal6 Cers5 Pisd Cyp39a1 Lpin2 Anxa1 Tm7sf2 Asah2 Gpam Scd3 Scd2 Ormdl2 Alox5 Ormdl1 Pik3c2b Hsd17b7 Dpm2 St6galnac6 Dolpp1 Agpat2 Cers6 Crls1 Slc27a2 Lpin3 Pck1 Pik3ca Hsd3b6 Hmgcs2 Pmvk C…
Up	Small molecule biosynthetic process	3.836	317	0.031	Alox12 Ndufa9 Hk2 Srr Cyp51 Gnmt Impdh1 Mri1 Ggt5 Elovl1 Hmgcll1 Fpgs Plcd1 Apip Dhdds Cad Qdpr Lta4h Plcg1 Brca1 Aldoc Ada Tha1 Ptgis Pnpo Fdxr Alox12e Isyna1 Enpp3 Moxd1 Nudt4 Hkdc1 Gamt Pfkl Shmt1 Alox8 Acly Plcd3 Mthfd1 Pfkp Coq6 Fdft1 Elovl2 Ippk Elovl7 Pde4d Dhfr Oxsm Has2 Pycr3 Umps Rgn Tpi1 C1qtnf12 Cyp39a1 Cbs Nudt3 Nudt12 Psat1 Anxa1 Asah2 Plcb3 Plce1 Pycr1 Got1 Scd3 Scd2 Shmt2 Asl Hprt…
Up	Isoprenoid biosynthetic process	3.6104	19	0.2	Mvd Dhdds Gm9745 Hmgcr Hmgcs2 Pmvk Srd5a3 Mvk Fdps Hmgcs1 Aldh1a2 Aldh1a3 Pdss1 Pdss2 Aldh1a1 Rdh9 Rdh16 Crabp2 Fdft1 Ggps1 Nus1 Rdh10 Coq2 Cyp1a1 Lss Rbp1 Idi1
Up	Alcohol biosynthetic process	3.3257	71	0.2	Cyp51 Plcd1 Dhdds Qdpr Plcg1 Isyna1 Moxd1 Plcd3 Fdft1 Ippk Asah2 Plcb3 Plce1 Plcd4 Hsd17b7 Pck1 Pmvk Park7 Plch2 Srd5a3 Acer3 Ebp Sc5d Apoa4 Apoa1 Lss Ppip5k1 Plcg2 Plch1 Gch1 Plcl1 Plcl2 Plcb4 Plcb2 Pck2 Ppip5k2 Mvk Pgp Plcb1 Dhcr7 Cyp26c1 Cyp26b1 Lbr Cyp27b1 Sptlc2 Gm9745 Hmgcr Tm7sf2 Got1 Asah1 Pts Akr1b3 Apoe Itpkc Dgkq Por Mvd Cyb5r3 Pcbd1 Plek Pcbd2 Clcn2 Sod1 Nus1 Cacna1h Impa2 Erlin1 Cyp2…
Up	Organic hydroxy compound biosynthetic process	3.3152	101	0.2	Th Cyp51 Tyr Lbr Plcd1 Dhdds Qdpr Plcg1 Pnpo Isyna1 Moxd1 Plcd3 Fdft1 Ippk Hmgcr Sqle Cyp39a1 Tm7sf2 Asah2 Plcb3 Plce1 Plcd4 Hsd17b7 Slc27a2 Pck1 Pmvk Cyp7a1 Park7 Plch2 Srd5a3 Acer3 Ebp Msmo1 Sc5d Apoa4 Apoa1 Pdxk Lss Ppip5k1 Plcg2 Plch1 Gch1 Plcl1 Plcl2 Cyp7b1 Plcb4 Plcb2 Pck2 Ppip5k2 Mvk Pgp Plcb1 Dhcr7 Cyp26c1 Cyp26b1 Zeb2 Ldhb Ldha Cyp27b1 Sptlc2 Gm9745 Wnt5a Got1 Asah1 Pts Cited1 Cmtm2a Alo…
