# Supplementary material for: Feto-maternal cholesterol transport regulated by β-Klotho–FGF15 axis is essential for fetal growth
Source: Life Sci Alliance. 2023 Aug 4;6(10):e202301916. doi: 10.26508/lsa.202301916 (PMC10403640; doi:10.26508/lsa.202301916)
Supplement: Supplementary file 7 [file LSA-2023-01916_SdataFS2.xlsx]

## Sheet: Fig.S2B
Fig. S2B
Group	Tissue	Hmgcs1	Hmgcr	Fasn
1	Embryo	1.03143	2.60823	0.843152
1	Embryo	1.08119	2.57976	0.829664
1	Embryo	1.12669	2.56368	0.855957
1	Embryo	1.14847	2.68349	0.874027
1	Embryo	0.906197	2.347	0.869803
1	Embryo	0.970742	2.45834	0.889853
1	Embryo	1.21207	2.7356	0.749071
1	Embryo	1.05117	2.57469	0.865058
1	Embryo	1.09083	2.54351	0.892746
1	Embryo	0.939595	2.28269	0.871805
1	Embryo	0.954455	2.31631	0.794504
1	Embryo	1.04482	2.63145	0.807848
2	Yolk sac	0.360513	1.28519	0.306405
2	Yolk sac	0.324008	1.23604	0.290312
2	Yolk sac	0.302927	1.06176	0.287111
2	Yolk sac	0.311317	1.08923	0.283178
2	Yolk sac	0.330902	1.3006	0.309112
2	Yolk sac	0.298418	1.03301	0.28471
2	Yolk sac	0.369084	1.2969	0.287288
2	Yolk sac	0.360789	1.30765	0.317872
2	Yolk sac	0.270664	1.06226	0.27968
2	Yolk sac	0.287912	1.07085	0.281396
2	Yolk sac	0.298218	1.03974	0.281657
2	Yolk sac	0.343733	1.40551	0.301578
	P=	1.91e-05	3.03e-05	7.27e-06

## Sheet: Fig.S2C
Fig. S2C
Group	Tissue	Ldlr	Scarb1
1	Embryo	0.902776	0.250724
1	Embryo	0.885195	0.250374
1	Embryo	0.829911	0.274439
1	Embryo	0.963468	0.260444
1	Embryo	0.8573	0.258393
1	Embryo	0.856221	0.281746
1	Embryo	0.839469	0.231382
1	Embryo	0.940609	0.254814
1	Embryo	0.899117	0.282782
1	Embryo	0.856431	0.265062
1	Embryo	0.860196	0.231829
1	Embryo	0.896345	0.227874
2	Yolk sac	0.464912	1.86893
2	Yolk sac	0.477407	1.73141
2	Yolk sac	0.468867	1.68224
2	Yolk sac	0.453312	1.64209
2	Yolk sac	0.367147	1.84462
2	Yolk sac	0.372674	1.65628
2	Yolk sac	0.513724	1.5097
2	Yolk sac	0.461146	1.79466
2	Yolk sac	0.394532	1.59238
2	Yolk sac	0.358895	1.52797
2	Yolk sac	0.354991	1.61126
2	Yolk sac	0.579379	1.46245
	P=	1.74e-05	2.07e-05

## Sheet: Fig.S2D
Fig. S2D
Group	Tissue	Cyp7b1
1	Embryo	0.0144861
1	Embryo	0.0168168
1	Embryo	0.0153533
1	Embryo	0.0169771
1	Embryo	0.0132079
1	Embryo	0.0155183
1	Embryo	0.0127995
1	Embryo	0.0145165
1	Embryo	0.0155701
1	Embryo	0.0142396
1	Embryo	0.0135621
1	Embryo	0.0130281
2	Yolk sac	0.00481786
2	Yolk sac	0.0040894
2	Yolk sac	0.00362454
2	Yolk sac	0.00375152
2	Yolk sac	0.00502115
2	Yolk sac	0.00442301
2	Yolk sac	0.00363295
2	Yolk sac	0.00521668
2	Yolk sac	0.0034306
2	Yolk sac	0.00449754
2	Yolk sac	0.00455529
2	Yolk sac	0.00406135
	P=	2.68e-05

## Sheet: Fig.S2E
Fig. S2E
Group	Genotype	Cyp7b1
1	β-kl+/-	1.12306
1	β-kl+/-	1.07886
1	β-kl+/-	0.98082
1	β-kl+/-	0.968123
1	β-kl+/-	1.12259
1	β-kl+/-	1.03647
1	β-kl+/-	1.00357
1	β-kl+/-	0.947874
1	β-kl+/-	0.906366
1	β-kl+/-	0.914638
1	β-kl+/-	0.917631
2	β-kl-/-	1.29161
2	β-kl-/-	1.18267
2	β-kl-/-	1.19975
2	β-kl-/-	0.998596
2	β-kl-/-	1.06026
2	β-kl-/-	1.15778
2	β-kl-/-	1.05641
2	β-kl-/-	0.849035
