# Supplementary material for: Feto-maternal cholesterol transport regulated by β-Klotho–FGF15 axis is essential for fetal growth
Source: Life Sci Alliance. 2023 Aug 4;6(10):e202301916. doi: 10.26508/lsa.202301916 (PMC10403640; doi:10.26508/lsa.202301916)
Supplement: Supplementary file 8 [file LSA-2023-01916_SdataFS3.xlsx]

## Sheet: Fig.S3A
Fig. S3A
Group	Tissue	Genotype	Protein (μg)/tissue
1	Embryo	β-kl+/-	10296
1	Embryo	β-kl+/-	5638.29
1	Embryo	β-kl+/-	9478.86
1	Embryo	β-kl+/-	10500.3
1	Embryo	β-kl+/-	8008
1	Embryo	β-kl+/-	4902.86
1	Embryo	β-kl+/-	16016
1	Embryo	β-kl+/-	14790.3
2	Embryo	β-kl-/-	5720
2	Embryo	β-kl-/-	12992.6
2	Embryo	β-kl-/-	7517.71
2	Embryo	β-kl-/-	7640.29
2	Embryo	β-kl-/-	7354.29
2	Embryo	β-kl-/-	10622.9
2	Embryo	β-kl-/-	7517.71
3	Yolk sac	β-kl+/-	5883.43
3	Yolk sac	β-kl+/-	3268.57
3	Yolk sac	β-kl+/-	8171.43
3	Yolk sac	β-kl+/-	5842.57
3	Yolk sac	β-kl+/-	5515.71
3	Yolk sac	β-kl+/-	9642.29
3	Yolk sac	β-kl+/-	8253.14
4	Yolk sac	β-kl-/-	2860
4	Yolk sac	β-kl-/-	5066.29
4	Yolk sac	β-kl-/-	2941.71
4	Yolk sac	β-kl-/-	2410.57
4	Yolk sac	β-kl-/-	2614.86
4	Yolk sac	β-kl-/-	2860
4	Yolk sac	β-kl-/-	4004
4	Yolk sac	β-kl-/-	3922.29
	(2 vs 4)	P=	0.0081
	(3 vs 4)	P=	0.0272

## Sheet: Fig.S3B
Fig. S3B
Group	Lipid	Tissue	Genotype	Intensity/sample			Group	Lipid	Tissue	Genotype	Intensity/sample
1	CE	Embryo	β-kl+/-	105.381			1	TG	Embryo	β-kl+/-	91.4019
1	CE	Embryo	β-kl+/-	66.4734			1	TG	Embryo	β-kl+/-	50.6106
1	CE	Embryo	β-kl+/-	92.342			1	TG	Embryo	β-kl+/-	67.7156
1	CE	Embryo	β-kl+/-	167.612			1	TG	Embryo	β-kl+/-	220.927
1	CE	Embryo	β-kl+/-	143.922			1	TG	Embryo	β-kl+/-	178.092
1	CE	Embryo	β-kl+/-	142.452			1	TG	Embryo	β-kl+/-	172.398
1	CE	Embryo	β-kl+/-	91.8511			1	TG	Embryo	β-kl+/-	119.947
1	CE	Embryo	β-kl+/-	84.9169			1	TG	Embryo	β-kl+/-	103.399
2	CE	Embryo	β-kl-/-	40.5179			2	TG	Embryo	β-kl-/-	22.2942
2	CE	Embryo	β-kl-/-	80.2891			2	TG	Embryo	β-kl-/-	43.2587
2	CE	Embryo	β-kl-/-	44.5688			2	TG	Embryo	β-kl-/-	25.7836
2	CE	Embryo	β-kl-/-	68.6338			2	TG	Embryo	β-kl-/-	50.7495
2	CE	Embryo	β-kl-/-	72.2122			2	TG	Embryo	β-kl-/-	58.9856
2	CE	Embryo	β-kl-/-	52.6422			2	TG	Embryo	β-kl-/-	37.0766
2	CE	Embryo	β-kl-/-	32.192			2	TG	Embryo	β-kl-/-	27.1908
3	CE	Yolk sac	β-kl+/-	201.033			3	TG	Yolk sac	β-kl+/-	93.6227
3	CE	Yolk sac	β-kl+/-	146.229			3	TG	Yolk sac	β-kl+/-	59.815
3	CE	Yolk sac	β-kl+/-	284.4			3	TG	Yolk sac	β-kl+/-	202.686
3	CE	Yolk sac	β-kl+/-	233.485			3	TG	Yolk sac	β-kl+/-	161.178
3	CE	Yolk sac	β-kl+/-	221.259			3	TG	Yolk sac	β-kl+/-	156.847
3	CE	Yolk sac	β-kl+/-	210.475			3	TG	Yolk sac	β-kl+/-	122.687
3	CE	Yolk sac	β-kl+/-	193.432			3	TG	Yolk sac	β-kl+/-	123.827
4	CE	Yolk sac	β-kl-/-	195.347			4	TG	Yolk sac	β-kl-/-	88.5602
4	CE	Yolk sac	β-kl-/-	236.827			4	TG	Yolk sac	β-kl-/-	119.858
4	CE	Yolk sac	β-kl-/-	176.388			4	TG	Yolk sac	β-kl-/-	78.7408
4	CE	Yolk sac	β-kl-/-	213.253			4	TG	Yolk sac	β-kl-/-	144.909
4	CE	Yolk sac	β-kl-/-	266.039			4	TG	Yolk sac	β-kl-/-	166.659
4	CE	Yolk sac	β-kl-/-	196.608			4	TG	Yolk sac	β-kl-/-	129.945
4	CE	Yolk sac	β-kl-/-	160.803			4	TG	Yolk sac	β-kl-/-	103.784
4	CE	Yolk sac	β-kl-/-	175.907			4	TG	Yolk sac	β-kl-/-	78.5094
		1 vs 2	P=	0.0272					1 vs 2	P=	0.0156
		1 vs 3	P=	0.0128

## Sheet: Fig.S3C
Fig. S3C
Group	Tissue	β-kl
1	Liver	1.02857
1	Liver	0.997018
1	Liver	0.995809
1	Liver	1.07282
1	Liver	0.932268
1	Liver	0.953593
1	Liver	1.01992
2	Yolk sac	4.65554
2	Yolk sac	4.5221
2	Yolk sac	4.46682
2	Yolk sac	4.61985
2	Yolk sac	3.80421
2	Yolk sac	4.35935
2	Yolk sac	4.41096
3	Placenta	0.1044
3	Placenta	0.0575082
3	Placenta	0.0896951
3	Placenta	0.0967809
3	Placenta	0.056253
3	Placenta	0.0458755
3	Placenta	0.033131
1 vs 2	P=	0.0017
2 vs 3	P=	0.0017

## Sheet: Fig.S3D
Fig. S3D
Group	Lipid	Genotype	Intensity/μg protein			Group	Lipid	Genotype	Intensity/μg protein
1	CE	β-kl+/-	0.024451			1	TG	β-kl+/-	0.0149005
1	CE	β-kl+/-	0.0291824			1	TG	β-kl+/-	0.0169043
1	CE	β-kl+/-	0.0233224			1	TG	β-kl+/-	0.0130839
1	CE	β-kl+/-	0.0118935			1	TG	β-kl+/-	0.00803736
1	CE	β-kl+/-	0.0172166			1	TG	β-kl+/-	0.00943842
1	CE	β-kl+/-	0.0212042			1	TG	β-kl+/-	0.0110226
2	CE	β-kl-/-	0.0278836			2	TG	β-kl-/-	0.0140568
2	CE	β-kl-/-	0.0292086			2	TG	β-kl-/-	0.0216731
2	CE	β-kl-/-	0.0246415			2	TG	β-kl-/-	0.0127516
2	CE	β-kl-/-	0.0222349			2	TG	β-kl-/-	0.0121557
2	CE	β-kl-/-	0.0261979			2	TG	β-kl-/-	0.0137313
2	CE	β-kl-/-	0.017795			2	TG	β-kl-/-	0.0108311
		P=	0.261					P=	0.589
