# Supplementary material for: Feto-maternal cholesterol transport regulated by β-Klotho–FGF15 axis is essential for fetal growth
Source: Life Sci Alliance. 2023 Aug 4;6(10):e202301916. doi: 10.26508/lsa.202301916 (PMC10403640; doi:10.26508/lsa.202301916)
Supplement: Supplementary file 9 [file LSA-2023-01916_SdataF3.xlsx]

## Sheet: Fig.3A
Fig. 3A
Group	Tissue	β-kl
1	Embryo	0.0167735
1	Embryo	0.0113123
1	Embryo	0.0109666
1	Embryo	0.0120034
1	Embryo	0.0262307
1	Embryo	0.0169761
1	Embryo	0.0106231
1	Embryo	0.0138079
1	Embryo	0.0135346
1	Embryo	0.0174653
1	Embryo	0.0122401
1	Embryo	0.0107797
2	Yolk sac	1.9562
2	Yolk sac	1.69596
2	Yolk sac	1.6115
2	Yolk sac	1.68582
2	Yolk sac	2.13123
2	Yolk sac	1.88929
2	Yolk sac	1.62737
2	Yolk sac	2.0895
2	Yolk sac	1.61129
2	Yolk sac	1.95965
2	Yolk sac	1.94327
2	Yolk sac	1.60421
	P=	9.56e-06

## Sheet: Fig.3B
Fig. 3B

## Sheet: Fig.3E
Fig 3E
Group	Genotype	Apob	Mttp	Hmgcs1	Hmgcr	Fasn	Ldlr	Scarb1	Lpl	Lipa	Lipc
1	β-kl+/-	1.15561	1.09074	1.09616	0.912481	0.987151	1.19395	1.01772	1.04874	1.18278	1.1569
1	β-kl+/-	1.05247	1.12108	1.15216	1.15383	0.997134	1.19574	0.935184	0.86821	1.02021	0.997809
1	β-kl+/-	0.965835	0.913964	0.969977	0.93584	0.921324	1.20363	0.899958	0.966955	0.918168	0.904005
1	β-kl+/-	1.06178	1.03174	0.973058	1.00783	0.968449	0.730403	1.0206	1.02605	0.954168	1.03475
1	β-kl+/-	1.20193	1.22484	1.21467	1.16125	1.11007	1.17746	1.19474	1.42995	1.11994	1.11662
1	β-kl+/-	0.931941	0.985089	1.00028	1.0034	1.02418	0.86678	0.992631	1.02728	1.0234	1.02841
1	β-kl+/-	1.04032	1.02452	0.999604	0.98202	1.11542	1.03811	1.09727	1.12102	1.07761	1.05288
1	β-kl+/-	0.884919	0.916381	0.974242	0.907416	0.983677	0.909269	0.978047	0.932455	0.943095	0.957084
1	β-kl+/-	0.899298	0.843032	0.782654	0.860325	0.996685	0.852544	0.977976	0.879032	0.897422	0.931822
1	β-kl+/-	0.983936	0.922732	0.98733	1.09457	1.02835	1.0349	1.01149	0.959334	0.90849	0.954837
1	β-kl+/-	0.821964	0.925876	0.84987	0.981025	0.867552	0.797207	0.874383	0.74097	0.954721	0.86488
2	β-kl-/-	1.42588	1.1347	1.54186	1.16369	1.21796	1.48194	1.0883	1.98909	1.73211	1.68644
2	β-kl-/-	1.28957	1.03723	1.37047	1.13978	1.11718	1.27302	1.02023	2.09178	1.69249	1.50658
2	β-kl-/-	1.182	0.966371	1.38751	1.13849	1.17775	1.40468	1.06461	1.89185	1.59734	1.4588
2	β-kl-/-	1.0967	0.996483	1.38163	1.20873	1.24349	1.19678	0.967906	1.6414	1.72737	1.24563
2	β-kl-/-	1.06969	0.858642	1.18328	1.0452	1.01977	1.18409	0.934515	1.46265	1.45456	1.43813
2	β-kl-/-	1.04919	0.962479	1.18642	1.09038	1.20686	0.807798	1.40049	2.40104	2.27376	1.53035
2	β-kl-/-	0.838081	0.810535	1.07075	1.04022	0.980657	0.925706	0.938411	1.55319	1.54438	1.3213
2	β-kl-/-	1.06726	0.926305	1.30287	1.16138	1.05172	1.02759	0.955576	1.64453	1.61128	1.42854
2	β-kl-/-	0.964905	0.781984	1.06443	0.960384	1.02115	1.12293	0.991546	1.67889	1.45592	1.28234
2	β-kl-/-	0.769109	0.834699	1.03469	0.947358	1.00449	0.59892	1.05091	1.80631	1.85662	1.16009
2	β-kl-/-	0.863715	0.770342	0.961097	0.870863	1.17475	1.11604	1.14956	1.50665	1.49769	1.26656
	P=	0.45	0.178	0.00853	0.139	0.0123	0.292	0.469	8.08e-05	8.04e-05	9.26e-05

## Sheet: Fig.3F
Fig. 3F
Group	Genotype	13C-FC	12C-FC
1	β-kl+/-	42.35	1496
1	β-kl+/-	47.41	1419
1	β-kl+/-	66	2117.5
1	β-kl+/-	61.05	1842.5
1	β-kl+/-	90.2	3256
1	β-kl+/-	56.65	2354
2	β-kl-/-	40.92	1193.5
2	β-kl-/-	30.58	957
2	β-kl-/-	34.815	995.5
2	β-kl-/-	59.95	2150.5
2	β-kl-/-	45.65	1710.5
2	β-kl-/-	24.2	1039.5
	P=	0.026	0.0649
