# Supplementary material for: Feto-maternal cholesterol transport regulated by β-Klotho–FGF15 axis is essential for fetal growth
Source: Life Sci Alliance. 2023 Aug 4;6(10):e202301916. doi: 10.26508/lsa.202301916 (PMC10403640; doi:10.26508/lsa.202301916)
Supplement: Supplementary file 10 [file LSA-2023-01916_SdataFS4.xlsx]

## Sheet: Fig.S4
Fig. S4
Group	Tissue	Lpl	Lipa	Lipc
1	Embryo	0.629096	0.0991177	0.00059444
1	Embryo	0.650236	0.0931774	0.000693394
1	Embryo	0.63591	0.0954002	0.00060693
1	Embryo	0.692793	0.101146	0.000654759
1	Embryo	0.516419	0.107352	0.00122484
1	Embryo	0.646677	0.10451	0.000853997
1	Embryo	0.586195	0.0848074	0.000482233
1	Embryo	0.64112	0.0953389	0.000391638
1	Embryo	0.645143	0.0980024	0.000657482
1	Embryo	0.57188	0.101026	0.000673272
1	Embryo	0.577774	0.0905467	0.000612998
1	Embryo	0.561682	0.0805711	0.000581507
2	Yolk sac	0.327632	0.249762	0.170586
2	Yolk sac	0.381581	0.227346	0.201679
2	Yolk sac	0.271296	0.209699	0.172459
2	Yolk sac	0.33222	0.221297	0.189225
2	Yolk sac	0.223424	0.25369	0.170908
2	Yolk sac	0.319548	0.235591	0.199521
2	Yolk sac	0.316853	0.2125	0.178641
2	Yolk sac	0.357318	0.264498	0.192185
2	Yolk sac	0.30178	0.180922	0.155697
2	Yolk sac	0.301632	0.212635	0.152223
2	Yolk sac	0.362455	0.228405	0.19279
2	Yolk sac	0.305202	0.19302	0.171045
	P=	1.49e-05	4.12e-06	1.91e-06
