# Supplementary material for: Feto-maternal cholesterol transport regulated by β-Klotho–FGF15 axis is essential for fetal growth
Source: Life Sci Alliance. 2023 Aug 4;6(10):e202301916. doi: 10.26508/lsa.202301916 (PMC10403640; doi:10.26508/lsa.202301916)
Supplement: Supplementary file 11 [file LSA-2023-01916_SdataFS5.xlsx]

## Sheet: Fig.S5A
Fig. S5A
Group	Tissue	Genotype	β-kl
1	Embryo	β-kl+/-	1.29026
1	Embryo	β-kl+/-	1.33426
1	Embryo	β-kl+/-	0.812538
1	Embryo	β-kl+/-	0.795752
1	Embryo	β-kl+/-	0.947166
1	Embryo	β-kl+/-	1.13657
1	Embryo	β-kl+/-	0.560108
1	Embryo	β-kl+/-	0.809478
1	Embryo	β-kl+/-	1.31387
2	Embryo	β-kl-/-	n.d.
2	Embryo	β-kl-/-	n.d.
2	Embryo	β-kl-/-	n.d.
2	Embryo	β-kl-/-	n.d.
2	Embryo	β-kl-/-	n.d.
2	Embryo	β-kl-/-	n.d.
2	Embryo	β-kl-/-	n.d.
2	Embryo	β-kl-/-	n.d.
3	Embryo	β-kl+/-/Tg	2.48021
3	Embryo	β-kl+/-/Tg	1.23409
3	Embryo	β-kl+/-/Tg	2.60337
3	Embryo	β-kl+/-/Tg	2.24015
3	Embryo	β-kl+/-/Tg	0.971953
3	Embryo	β-kl+/-/Tg	2.84631
3	Embryo	β-kl+/-/Tg	2.01718
3	Embryo	β-kl+/-/Tg	1.21689
4	Embryo	β-kl-/-/Tg	1.09551
4	Embryo	β-kl-/-/Tg	1.03787
4	Embryo	β-kl-/-/Tg	1.60962
4	Embryo	β-kl-/-/Tg	1.51672
4	Embryo	β-kl-/-/Tg	1.43724
4	Embryo	β-kl-/-/Tg	2.32884
4	Embryo	β-kl-/-/Tg	0.611371
4	Embryo	β-kl-/-/Tg	0.892133
4	Embryo	β-kl-/-/Tg	0.853514
	1 vs 3	P=	0.033

## Sheet: Fig.S5B
Fig. S5B
Group	Tissue	Genotype	β-kl
1	Yolk sac	β-kl+/-	1.34249
1	Yolk sac	β-kl+/-	1.53558
1	Yolk sac	β-kl+/-	0.820023
1	Yolk sac	β-kl+/-	0.906408
1	Yolk sac	β-kl+/-	1.07936
1	Yolk sac	β-kl+/-	1.105
1	Yolk sac	β-kl+/-	0.725668
1	Yolk sac	β-kl+/-	0.556128
1	Yolk sac	β-kl+/-	0.929351
2	Yolk sac	β-kl-/-	n.d.
2	Yolk sac	β-kl-/-	n.d.
2	Yolk sac	β-kl-/-	n.d.
2	Yolk sac	β-kl-/-	n.d.
2	Yolk sac	β-kl-/-	n.d.
2	Yolk sac	β-kl-/-	n.d.
2	Yolk sac	β-kl-/-	n.d.
2	Yolk sac	β-kl-/-	n.d.
3	Yolk sac	β-kl+/-/Tg	1.64546
3	Yolk sac	β-kl+/-/Tg	1.21671
3	Yolk sac	β-kl+/-/Tg	1.36222
3	Yolk sac	β-kl+/-/Tg	1.02861
3	Yolk sac	β-kl+/-/Tg	0.668387
3	Yolk sac	β-kl+/-/Tg	1.00692
3	Yolk sac	β-kl+/-/Tg	0.643664
3	Yolk sac	β-kl+/-/Tg	0.615839
4	Yolk sac	β-kl-/-/Tg	0.0475309
4	Yolk sac	β-kl-/-/Tg	0.0317233
4	Yolk sac	β-kl-/-/Tg	0.0498132
4	Yolk sac	β-kl-/-/Tg	0.0298627
4	Yolk sac	β-kl-/-/Tg	0.0240605
4	Yolk sac	β-kl-/-/Tg	0.0156323
4	Yolk sac	β-kl-/-/Tg	0.0133081
4	Yolk sac	β-kl-/-/Tg	0.0154395
4	Yolk sac	β-kl-/-/Tg	0.0281765
	1 vs 4	P=	0.00012
	3 vs 4	P=	0.00025

## Sheet: Fig.S5C
Fig. S5C
Group	Genotype	CRL (mm)
1	β-kl+/-	2.83939
1	β-kl+/-	2.94652
1	β-kl+/-	3.90133
1	β-kl+/-	3.55894
1	β-kl+/-	3.15175
1	β-kl+/-	3.10636
1	β-kl+/-	3.68661
1	β-kl+/-	3.71408
1	β-kl+/-	2.85886
2	β-kl-/-	2.37871
2	β-kl-/-	3.35851
2	β-kl-/-	3.15408
2	β-kl-/-	2.682
2	β-kl-/-	3.20064
2	β-kl-/-	2.43252
2	β-kl-/-	3.20064
3	β-kl+/-/Tg	3.01892
3	β-kl+/-/Tg	2.74192
3	β-kl+/-/Tg	2.72686
3	β-kl+/-/Tg	3.77257
3	β-kl+/-/Tg	3.17162
3	β-kl+/-/Tg	2.82136
3	β-kl+/-/Tg	2.82242
4	β-kl-/-/Tg	2.50739
4	β-kl-/-/Tg	2.67854
4	β-kl-/-/Tg	2.67162
4	β-kl-/-/Tg	2.7349
4	β-kl-/-/Tg	3.28616
4	β-kl-/-/Tg	2.46274
4	β-kl-/-/Tg	2.88462
4	β-kl-/-/Tg	3.51539
4	β-kl-/-/Tg	2.19265
1vs 4	P=	0.077

## Sheet: Fig.S5D
Fig. S5D
Group	Genotype	Hmgcr	Ldlr
1	β-kl+/-	1.20462	1.13538
1	β-kl+/-	1.19496	1.20766
1	β-kl+/-	0.903591	0.965821
1	β-kl+/-	0.953069	0.954338
1	β-kl+/-	1.15129	1.18009
1	β-kl+/-	0.903381	0.759079
1	β-kl+/-	0.980282	0.992628
1	β-kl+/-	0.803686	0.812638
1	β-kl+/-	0.922429	0.879262
1	β-kl+/-	0.982693	1.11311
2	β-kl-/-	1.18302	1.28363
2	β-kl-/-	1.38867	1.30228
2	β-kl-/-	1.89451	1.69655
2	β-kl-/-	1.63803	1.55598
2	β-kl-/-	1.3182	1.38261
2	β-kl-/-	1.26817	1.24565
2	β-kl-/-	1.24456	1.2795
2	β-kl-/-	1.29158	1.30875
3	β-kl+/-/Tg	1.01442	1.12856
3	β-kl+/-/Tg	1.20016	1.0976
3	β-kl+/-/Tg	1.11592	1.11853
3	β-kl+/-/Tg	0.933283	1.01127
3	β-kl+/-/Tg	0.973988	0.953853
3	β-kl+/-/Tg	0.941962	0.917357
3	β-kl+/-/Tg	0.915293	0.894517
3	β-kl+/-/Tg	0.831976	0.816862
4	β-kl-/-/Tg	1.34776	1.62084
4	β-kl-/-/Tg	1.24568	1.2882
4	β-kl-/-/Tg	1.46211	1.42537
4	β-kl-/-/Tg	1.7136	1.62227
4	β-kl-/-/Tg	1.34339	1.41702
4	β-kl-/-/Tg	1.48727	1.28599
4	β-kl-/-/Tg	1.05717	1.0604
4	β-kl-/-/Tg	1.0347	1.12027
4	β-kl-/-/Tg	1.09417	1.17015
1 vs 2	P=	0.0058	0.0033
1 vs 4	P=	0.0434	0.0119
3 vs 4	P=	0.0291	0.0089

## Sheet: Fig.S5E
Fig. S5E
Group	Genotype	Lpl
1	β-kl+/-	0.867092
1	β-kl+/-	1.28884
1	β-kl+/-	1.02439
1	β-kl+/-	0.945573
1	β-kl+/-	1.17263
1	β-kl+/-	1.12337
1	β-kl+/-	0.925774
1	β-kl+/-	0.975243
1	β-kl+/-	0.677088
2	β-kl-/-	1.85156
2	β-kl-/-	1.0728
2	β-kl-/-	1.89558
2	β-kl-/-	1.9728
2	β-kl-/-	1.30373
2	β-kl-/-	1.10499
2	β-kl-/-	1.48673
2	β-kl-/-	1.57281
3	β-kl+/-/Tg	1.43165
3	β-kl+/-/Tg	1.5692
3	β-kl+/-/Tg	1.19482
3	β-kl+/-/Tg	0.887347
3	β-kl+/-/Tg	0.886531
3	β-kl+/-/Tg	1.08162
3	β-kl+/-/Tg	0.628599
3	β-kl+/-/Tg	0.548252
4	β-kl-/-/Tg	2.02331
4	β-kl-/-/Tg	1.77059
4	β-kl-/-/Tg	2.31909
4	β-kl-/-/Tg	1.28579
4	β-kl-/-/Tg	1.2504
4	β-kl-/-/Tg	1.14546
4	β-kl-/-/Tg	0.985769
4	β-kl-/-/Tg	1.22171
4	β-kl-/-/Tg	0.867278
1 vs 2	P=	0.022
