# Supplementary material for: Feto-maternal cholesterol transport regulated by β-Klotho–FGF15 axis is essential for fetal growth
Source: Life Sci Alliance. 2023 Aug 4;6(10):e202301916. doi: 10.26508/lsa.202301916 (PMC10403640; doi:10.26508/lsa.202301916)
Supplement: Supplementary file 12 [file LSA-2023-01916_SdataF4.xlsx]

## Sheet: Fig.4A
Fig. 4A
Group	Tissue	Genotype	Fgf15
1	Embryo	β-kl+/-	1.04679
1	Embryo	β-kl+/-	1.14415
1	Embryo	β-kl+/-	0.910968
1	Embryo	β-kl+/-	1.07286
1	Embryo	β-kl+/-	0.892886
1	Embryo	β-kl+/-	1.06014
1	Embryo	β-kl+/-	0.95835
1	Embryo	β-kl+/-	0.917359
1	Embryo	β-kl+/-	1.01089
1	Embryo	β-kl+/-	1.01472
1	Embryo	β-kl+/-	0.970889
2	Embryo	β-kl-/-	1.98081
2	Embryo	β-kl-/-	1.54849
2	Embryo	β-kl-/-	1.36391
2	Embryo	β-kl-/-	1.62261
2	Embryo	β-kl-/-	1.50376
2	Embryo	β-kl-/-	2.58782
2	Embryo	β-kl-/-	1.66165
2	Embryo	β-kl-/-	1.86033
2	Embryo	β-kl-/-	2.18436
2	Embryo	β-kl-/-	1.65451
2	Embryo	β-kl-/-	2.56724
2	Embryo	β-kl-/-	1.86051
3	Yolk sac	β-kl+/-	0.00452718
3	Yolk sac	β-kl+/-	0.00602534
3	Yolk sac	β-kl+/-	0.00545971
3	Yolk sac	β-kl+/-	0.00447213
3	Yolk sac	β-kl+/-	0.00314945
3	Yolk sac	β-kl+/-	0.00967989
3	Yolk sac	β-kl+/-	0.00583318
3	Yolk sac	β-kl+/-	0.00552114
3	Yolk sac	β-kl+/-	0.0096515
3	Yolk sac	β-kl+/-	0.00785926
3	Yolk sac	β-kl+/-	0.00465123
4	Yolk sac	β-kl-/-	0.027357
4	Yolk sac	β-kl-/-	0.0202007
4	Yolk sac	β-kl-/-	0.0285375
4	Yolk sac	β-kl-/-	0.0294815
4	Yolk sac	β-kl-/-	0.0228634
4	Yolk sac	β-kl-/-	0.0391715
4	Yolk sac	β-kl-/-	0.019565
4	Yolk sac	β-kl-/-	0.030138
4	Yolk sac	β-kl-/-	0.0255154
4	Yolk sac	β-kl-/-	0.025254
4	Yolk sac	β-kl-/-	0.030466
	(1 vs 2)	P=	8.9e-06
	(1 vs 3)	P=	1.7e-05

## Sheet: Fig.4B
Fig. 4B
Group	Tissue	Genotype	Dusp4	Dups6
1	Embryo	β-kl+/-	0.972128	0.966951
1	Embryo	β-kl+/-	1.12295	1.12805
1	Embryo	β-kl+/-	0.852331	0.968356
1	Embryo	β-kl+/-	1.01362	1.04356
1	Embryo	β-kl+/-	1.02782	0.972448
1	Embryo	β-kl+/-	1.05645	1.00403
1	Embryo	β-kl+/-	0.985931	0.904474
1	Embryo	β-kl+/-	0.903244	0.936978
1	Embryo	β-kl+/-	0.961269	1.12063
1	Embryo	β-kl+/-	1.02414	0.98512
1	Embryo	β-kl+/-	1.08011	0.969404
2	Embryo	β-kl-/-	1.12545	1.34633
2	Embryo	β-kl-/-	0.93111	1.08029
2	Embryo	β-kl-/-	0.929072	1.07499
2	Embryo	β-kl-/-	0.937706	1.04295
2	Embryo	β-kl-/-	0.88188	1.03448
2	Embryo	β-kl-/-	1.18965	1.04
2	Embryo	β-kl-/-	1.04393	1.13198
2	Embryo	β-kl-/-	1.45141	1.22083
2	Embryo	β-kl-/-	1.05305	1.02452
2	Embryo	β-kl-/-	1.21175	1.16333
2	Embryo	β-kl-/-	0.657577	0.944939
2	Embryo	β-kl-/-	0.700707	0.849613
3	Yolk sac	β-kl+/-	0.649329	0.828636
3	Yolk sac	β-kl+/-	0.602527	0.764037
3	Yolk sac	β-kl+/-	0.586745	0.898394
3	Yolk sac	β-kl+/-	0.589247	0.70444
3	Yolk sac	β-kl+/-	0.6325	0.873545
3	Yolk sac	β-kl+/-	0.576839	0.769707
3	Yolk sac	β-kl+/-	0.593152	0.680721
3	Yolk sac	β-kl+/-	0.546301	0.704769
3	Yolk sac	β-kl+/-	0.441185	0.585139
4	Yolk sac	β-kl+/-	0.19854	0.522416
4	Yolk sac	β-kl+/-	0.18106	0.466427
4	Yolk sac	β-kl-/-	0.169687	0.466565
4	Yolk sac	β-kl-/-	0.150677	0.388615
4	Yolk sac	β-kl-/-	0.131567	0.364221
4	Yolk sac	β-kl-/-	0.190063	0.390164
4	Yolk sac	β-kl-/-	0.134094	0.297878
4	Yolk sac	β-kl-/-	0.132512	0.273961
4	Yolk sac	β-kl-/-	0.132314	0.305269
4	Yolk sac	β-kl-/-	0.159471	0.380037
	(1 vs 3)	P=	1.7e-05	1.7e-05
	(3 vs 4)	P=	0.0027	0.00032
