# Supplementary material for: Feto-maternal cholesterol transport regulated by β-Klotho–FGF15 axis is essential for fetal growth
Source: Life Sci Alliance. 2023 Aug 4;6(10):e202301916. doi: 10.26508/lsa.202301916 (PMC10403640; doi:10.26508/lsa.202301916)
Supplement: Supplementary file 13 [file LSA-2023-01916_SdataFS6.xlsx]

## Sheet: Fig.S6A
Fig. S6A
Group	Tissue	Fgf15
1	Embryo	1.72199
1	Embryo	1.40343
1	Embryo	1.70208
1	Embryo	1.58505
1	Embryo	1.86275
1	Embryo	1.82478
1	Embryo	1.35482
1	Embryo	1.71848
1	Embryo	1.8545
1	Embryo	1.54915
1	Embryo	1.50624
1	Embryo	1.40406
2	Yolk sac	0.00879266
2	Yolk sac	0.005461
2	Yolk sac	0.00977937
2	Yolk sac	0.00470745
2	Yolk sac	0.0136986
2	Yolk sac	0.00622015
2	Yolk sac	0.0109483
2	Yolk sac	0.0108727
2	Yolk sac	0.00852663
2	Yolk sac	0.0122981
2	Yolk sac	0.00828619
2	Yolk sac	0.0130027
	P=	9.76e-06

## Sheet: Fig.S6B
Fig. S6B
Group	Genotype	β-kl
1	β-kl+/+	1.5921
1	β-kl+/+	0.764678
1	β-kl+/+	0.903091
1	β-kl+/+	1.07154
1	β-kl+/+	1.31988
1	β-kl+/+	0.978377
1	β-kl+/+	0.911687
1	β-kl+/+	0.783984
1	β-kl+/+	0.67466
2	β-kl+/-	0.388093
2	β-kl+/-	0.416446
2	β-kl+/-	0.437805
2	β-kl+/-	0.337116
2	β-kl+/-	0.760025
2	β-kl+/-	0.365179
2	β-kl+/-	0.49055
2	β-kl+/-	0.420566
2	β-kl+/-	0.387019
2	β-kl+/-	0.391752
2	β-kl+/-	0.350788
2	β-kl+/-	0.403696
2	β-kl+/-	0.390259
2	β-kl+/-	0.374663
3	β-kl-/-	n.d.
3	β-kl-/-	n.d.
3	β-kl-/-	n.d.
3	β-kl-/-	n.d.
3	β-kl-/-	n.d.
3	β-kl-/-	n.d.
3	β-kl-/-	n.d.
3	β-kl-/-	n.d.
3	β-kl-/-	n.d.
3	β-kl-/-	n.d.
1 vs 2	P=	4.89e-06

## Sheet: Fig.S6C
Fig. S6C
Group	Genotype	β-kl
1	β-kl+/+	1.27772
1	β-kl+/+	1.15991
1	β-kl+/+	1.03834
1	β-kl+/+	0.979204
1	β-kl+/+	1.02501
1	β-kl+/+	0.937986
1	β-kl+/+	0.787268
1	β-kl+/+	0.927424
1	β-kl+/+	0.867133
2	β-kl+/-	0.593977
2	β-kl+/-	0.525867
2	β-kl+/-	0.612341
2	β-kl+/-	0.582443
2	β-kl+/-	0.655115
2	β-kl+/-	0.454764
2	β-kl+/-	0.560325
2	β-kl+/-	0.545718
2	β-kl+/-	0.539219
2	β-kl+/-	0.48893
2	β-kl+/-	0.511715
2	β-kl+/-	0.532021
2	β-kl+/-	0.484497
2	β-kl+/-	0.452778
3	β-kl-/-	n.d.
3	β-kl-/-	n.d.
3	β-kl-/-	n.d.
3	β-kl-/-	n.d.
3	β-kl-/-	n.d.
3	β-kl-/-	n.d.
3	β-kl-/-	n.d.
3	β-kl-/-	n.d.
3	β-kl-/-	n.d.
3	β-kl-/-	n.d.
1 vs 2	P=	2.45e-06

## Sheet: Fig.S6D
Fig. S6D
Group	Genotype	Fgf15
1	β-kl+/+	2.14309
1	β-kl+/+	0.753711
1	β-kl+/+	0.803269
1	β-kl+/+	0.82289
1	β-kl+/+	1.07285
1	β-kl+/+	0.896811
1	β-kl+/+	0.710737
1	β-kl+/+	0.996148
1	β-kl+/+	0.800499
2	β-kl+/-	0.85185
2	β-kl+/-	0.880148
2	β-kl+/-	0.979438
2	β-kl+/-	0.928757
2	β-kl+/-	0.90792
2	β-kl+/-	0.850174
2	β-kl+/-	0.733318
2	β-kl+/-	0.882453
2	β-kl+/-	0.819719
2	β-kl+/-	0.756045
2	β-kl+/-	0.772443
2	β-kl+/-	0.753392
2	β-kl+/-	0.814299
2	β-kl+/-	0.675687
3	β-kl-/-	1.50567
3	β-kl-/-	1.37368
3	β-kl-/-	1.20899
3	β-kl-/-	1.37993
3	β-kl-/-	1.35371
3	β-kl-/-	1.33056
3	β-kl-/-	1.32813
3	β-kl-/-	2.03422
3	β-kl-/-	1.21797
3	β-kl-/-	1.15151
1 vs 3	P=	0.009
2 vs 3	P=	3.1e-06

## Sheet: Fig.S6E
Fig. S6E
Group	Genotype	Fgf15
1	Fgf15+/+	1.25539
1	Fgf15+/+	0.921587
1	Fgf15+/+	1.0039
1	Fgf15+/+	0.920321
1	Fgf15+/+	1.02404
1	Fgf15+/+	1.04906
1	Fgf15+/+	0.861858
1	Fgf15+/+	0.747683
1	Fgf15+/+	0.803466
1	Fgf15+/+	1.06273
1	Fgf15+/+	1.03069
1	Fgf15+/+	1.24079
1	Fgf15+/+	0.980467
1	Fgf15+/+	1.09802
2	Fgf15+/-	0.585708
2	Fgf15+/-	0.661041
2	Fgf15+/-	0.648329
2	Fgf15+/-	0.526283
2	Fgf15+/-	0.614916
2	Fgf15+/-	0.720936
2	Fgf15+/-	0.67102
2	Fgf15+/-	0.4729
2	Fgf15+/-	0.622517
2	Fgf15+/-	0.59464
2	Fgf15+/-	0.514445
2	Fgf15+/-	0.510506
2	Fgf15+/-	0.602797
2	Fgf15+/-	0.547101
2	Fgf15+/-	0.491464
2	Fgf15+/-	0.622932
2	Fgf15+/-	0.691305
2	Fgf15+/-	0.513401
2	Fgf15+/-	0.474445
2	Fgf15+/-	0.696159
3	Fgf15-/-	n.d.
3	Fgf15-/-	n.d.
3	Fgf15-/-	n.d.
3	Fgf15-/-	n.d.
3	Fgf15-/-	n.d.
3	Fgf15-/-	n.d.
3	Fgf15-/-	n.d.
3	Fgf15-/-	n.d.
3	Fgf15-/-	n.d.
3	Fgf15-/-	n.d.
3	Fgf15-/-	n.d.
3	Fgf15-/-	n.d.
3	Fgf15-/-	n.d.
3	Fgf15-/-	n.d.
3	Fgf15-/-	n.d.
1 vs 2	P=	1.437e-09

## Sheet: Fig.S6F
Fig. S6F
Group	Genotype	β-kl
1	Fgf15+/+	1.19818
1	Fgf15+/+	1.20534
1	Fgf15+/+	1.23236
1	Fgf15+/+	1.01034
1	Fgf15+/+	0.97176
1	Fgf15+/+	0.971708
1	Fgf15+/+	0.876039
1	Fgf15+/+	0.874176
1	Fgf15+/+	0.905419
1	Fgf15+/+	1.07323
1	Fgf15+/+	1.02231
1	Fgf15+/+	0.947067
1	Fgf15+/+	0.878575
1	Fgf15+/+	0.833489
2	Fgf15+/-	1.25485
2	Fgf15+/-	1.21805
2	Fgf15+/-	0.990101
2	Fgf15+/-	1.08724
2	Fgf15+/-	1.20742
2	Fgf15+/-	1.22374
2	Fgf15+/-	1.09367
2	Fgf15+/-	1.10879
2	Fgf15+/-	1.0717
2	Fgf15+/-	0.920949
2	Fgf15+/-	1.16959
2	Fgf15+/-	1.07181
2	Fgf15+/-	0.984231
2	Fgf15+/-	0.932468
2	Fgf15+/-	0.900906
2	Fgf15+/-	1.22234
2	Fgf15+/-	1.06571
2	Fgf15+/-	1.03907
2	Fgf15+/-	0.938803
2	Fgf15+/-	0.96932
3	Fgf15-/-	1.23719
3	Fgf15-/-	1.0853
3	Fgf15-/-	1.2389
3	Fgf15-/-	0.877834
3	Fgf15-/-	0.929368
3	Fgf15-/-	0.972797
3	Fgf15-/-	1.0709
3	Fgf15-/-	1.17075
3	Fgf15-/-	0.871252
3	Fgf15-/-	1.02022
3	Fgf15-/-	0.9914
3	Fgf15-/-	0.943078
3	Fgf15-/-	1.03254
3	Fgf15-/-	0.715906
3	Fgf15-/-	0.775163

## Sheet: Fig. S6H
Fig. S6H
Group	Tissue	Genotype	Fgfr1	Fgfr2	Fgfr3	Fgfr4
1	Embryo	β-kl+/-	0.992346	1.04046	0.98994	1.05363
1	Embryo	β-kl+/-	1.0925	1.12493	1.04566	1.02386
1	Embryo	β-kl+/-	0.872928	0.922288	0.959349	0.866948
1	Embryo	β-kl+/-	1.01266	1.03088	1.06088	1.00422
1	Embryo	β-kl+/-	0.975658	0.942749	0.915169	0.961183
1	Embryo	β-kl+/-	1.05523	0.963988	1.10033	1.00342
1	Embryo	β-kl+/-	0.954885	0.956845	0.968739	1.04712
1	Embryo	β-kl+/-	0.994011	1.03599	1.02157	0.97511
1	Embryo	β-kl+/-	1.02374	1.03483	1.11711	0.976639
1	Embryo	β-kl+/-	0.963126	0.89411	0.952891	1.04505
1	Embryo	β-kl+/-	1.06292	1.05293	0.868365	1.04282
2	Embryo	β-kl-/-	1.10293	1.10293	1.14573	0.91718
2	Embryo	β-kl-/-	0.923009	0.928123	0.941651	0.885708
2	Embryo	β-kl-/-	0.961182	0.950549	1.04333	0.861357
2	Embryo	β-kl-/-	1.10624	1.09394	0.632248	1.58606
2	Embryo	β-kl-/-	1.01162	1.00738	0.969198	0.856967
2	Embryo	β-kl-/-	1.22282	1.41586	1.0138	1.50351
2	Embryo	β-kl-/-	1.07477	1.04944	0.915887	1.0978
2	Embryo	β-kl-/-	1.17232	1.10791	0.933038	1.17676
2	Embryo	β-kl-/-	1.31772	1.33708	1.17655	1.44547
2	Embryo	β-kl-/-	1.05536	1.06268	0.945916	1.10487
2	Embryo	β-kl-/-	1.15504	1.23824	0.875883	1.54897
2	Embryo	β-kl-/-	1.25157	1.2047	1.10211	1.18584
3	Yolk sac	β-kl+/-	0.657028	0.195941	1.05594	16.1101
3	Yolk sac	β-kl+/-	0.612211	0.184141	1.12701	15.5689
3	Yolk sac	β-kl+/-	0.648098	0.205136	1.06641	15.4176
3	Yolk sac	β-kl+/-	0.650157	0.190279	1.04367	15.7777
3	Yolk sac	β-kl+/-	0.825051	0.223861	1.32829	19.8734
3	Yolk sac	β-kl+/-	0.654876	0.200673	1.1578	16.2594
3	Yolk sac	β-kl+/-	0.65611	0.188807	1.1907	15.5369
3	Yolk sac	β-kl+/-	0.728594	0.228413	1.31364	17.8213
3	Yolk sac	β-kl+/-	0.579273	0.198299	1.07212	15.1286
3	Yolk sac	β-kl+/-	0.605107	0.182395	1.19265	15.5292
3	Yolk sac	β-kl+/-	0.514858	0.166026	1.08659	12.6004
4	Yolk sac	β-kl-/-	0.778392	0.308659	1.58438	18.3557
4	Yolk sac	β-kl-/-	0.79365	0.31071	1.53802	20.4596
4	Yolk sac	β-kl-/-	0.813025	0.392686	1.5737	20.5962
4	Yolk sac	β-kl-/-	0.716717	0.296268	1.53669	19.3566
4	Yolk sac	β-kl-/-	0.666124	0.277148	1.32637	17.0586
4	Yolk sac	β-kl-/-	0.606639	0.276423	2.45443	26.6466
4	Yolk sac	β-kl-/-	0.770053	0.293493	1.86438	21.0113
4	Yolk sac	β-kl-/-	0.597295	0.255122	1.50447	16.073
4	Yolk sac	β-kl-/-	0.674268	0.301823	1.71431	19.2111
4	Yolk sac	β-kl-/-	0.655719	0.256097	1.48656	16.8499
4	Yolk sac	β-kl-/-	0.627085	0.24377	1.34696	15.3378
	1 vs 3	P=	1.7e-05	1.7e-05	0.0062	1.7e-05
	3 vs 4	P=		1.7e-05	3.4e-05	0.04
