# Supplementary material for: Feto-maternal cholesterol transport regulated by β-Klotho–FGF15 axis is essential for fetal growth
Source: Life Sci Alliance. 2023 Aug 4;6(10):e202301916. doi: 10.26508/lsa.202301916 (PMC10403640; doi:10.26508/lsa.202301916)
Supplement: Supplementary file 14 [file LSA-2023-01916_SdataF5.xlsx]

## Sheet: Fig.5A
Fig. 5A
Group	Genotype	CRL
1	Fgf15+/+	3.37
1	Fgf15+/+	2.306
1	Fgf15+/+	2.947
1	Fgf15+/+	3.333
1	Fgf15+/+	2.512
1	Fgf15+/+	2.546
1	Fgf15+/+	2.783
1	Fgf15+/+	2.885
1	Fgf15+/+	2.66
1	Fgf15+/+	2.587
2	Fgf15+/-	2.896
2	Fgf15+/-	2.637
2	Fgf15+/-	2.823
2	Fgf15+/-	2.805
2	Fgf15+/-	2.925
2	Fgf15+/-	2.211
2	Fgf15+/-	2.951
2	Fgf15+/-	3.131
2	Fgf15+/-	2.761
2	Fgf15+/-	3.073
2	Fgf15+/-	3.392
2	Fgf15+/-	2.973
2	Fgf15+/-	2.21
2	Fgf15+/-	2.75
2	Fgf15+/-	2.265
3	Fgf15-/-	1.622
3	Fgf15-/-	2.298
3	Fgf15-/-	1.935
3	Fgf15-/-	1.427
3	Fgf15-/-	2.127
3	Fgf15-/-	2.148
3	Fgf15-/-	2.193
(1 vs 3)	P=	0.00031
(2 vs 3)	P=	0.00025

## Sheet: Fig.5B
Fig. 5B
Group	Genotype	Hmgcs1	Hmgcr	Fasn	Ldlr	Scarb1
1	Fgf15+/+	1.36142	1.38421	1.21218	1.48224	1.17808
1	Fgf15+/+	0.926984	0.877441	0.856923	1.02048	0.902166
1	Fgf15+/+	1.06608	1.07047	0.906577	1.07284	0.939293
1	Fgf15+/+	0.772102	0.811807	0.988701	0.778038	0.942869
1	Fgf15+/+	1.10887	1.05483	0.918868	1.10277	0.94883
1	Fgf15+/+	1.01202	0.991067	0.946343	1.02183	0.937238
1	Fgf15+/+	0.804805	0.852889	0.866766	0.81268	0.888008
1	Fgf15+/+	1.05643	0.990582	1.10163	1.02133	1.16906
1	Fgf15+/+	0.942146	0.879148	0.950189	0.99023	0.914412
1	Fgf15+/+	1.03704	0.989194	0.955829	0.936811	0.976462
1	Fgf15+/+	1.07786	1.05421	1.2887	0.966047	1.23993
1	Fgf15+/+	0.947885	1.05823	1.00729	1.03827	0.963651
1	Fgf15+/+	0.893269	0.974428		0.857308
1	Fgf15+/+	0.993083	1.01149		0.899126
2	Fgf15-/-	1.4287	1.45803	1.26697	1.65275	1.28311
2	Fgf15-/-	1.08339	1.14923	1.22723	1.27193	1.27843
2	Fgf15-/-	1.24817	1.24263	1.17464	1.30621	1.18645
2	Fgf15-/-	0.965323	0.962716	1.05771	1.05598	1.05644
2	Fgf15-/-	0.883094	0.937267	1.05862	1.03039	1.02613
2	Fgf15-/-	1.12248	1.16773	1.13853	1.33634	1.11121
2	Fgf15-/-	0.918157	1.00757	1.0156	1.0791	0.994715
2	Fgf15-/-	1.22625	1.17986	1.10761	1.19401	1.14917
2	Fgf15-/-	1.22855	1.19191	1.22699	1.18777	1.1699
2	Fgf15-/-	1.13693	1.22568	1.02182	1.14232	1.06622
2	Fgf15-/-	1.40286	1.31029	1.16552	1.31635	1.21005
2	Fgf15-/-	1.539	1.29295	1.17324	1.31526	1.21782
2	Fgf15-/-	1.42179	1.35842	1.19418	1.42933	1.3093
2	Fgf15-/-	1.33714	1.3946	1.08581	1.20657	1.07881
2	Fgf15-/-	1.19879	1.20728		1.176
	P=	0.0037	0.00191	0.00448	6.82e-05	0.00403

## Sheet: Fig.5C
Fig. 5C
Group	Genotype	Apob	Mttp	Hmgcs1	Hmgcr	Fasn	Ldlr	Scarb1	Lpl	Lipa	Lipc
1	Fgf15+/+	1.19397	1.29104	1.28775	1.3458	1.11379	1.65598	0.960617	0.915155	1.07258	1.031
1	Fgf15+/+	1.19327	1.22026	1.04245	1.026	0.903859	1.21931	0.941236	1.18105	1.15606	1.11973
1	Fgf15+/+	1.18992	1.13771	1.03265	1.03521	0.852414	0.987056	0.902027	1.31643	1.11578	1.11553
1	Fgf15+/+	0.922031	1.02822	0.76151	0.814006	1.00107	0.756531	0.975871	0.923607	1.04014	0.921511
1	Fgf15+/+	0.948334	0.894947	1.03176	0.953511	1.05044	1.0543	0.976595	1.0324	0.932401	0.957934
1	Fgf15+/+	0.960913	0.899213	0.842196	0.797321	1.00673	0.896377	1.00172	0.934075	0.937015	0.992732
1	Fgf15+/+	0.908157	0.890558	0.724583	0.754326	0.950511	0.706859	0.981149	0.813241	0.887888	0.904986
1	Fgf15+/+	0.87698	0.846777	1.14185	1.02195	0.964202	1.15978	0.905682	0.873378	0.918036	0.953974
1	Fgf15+/+	0.969928	0.901118	1.24	1.12876	1.06099	1.28967	0.975506	0.845455	0.893446	1.02179
1	Fgf15+/+	1.16612	1.08196	1.10662	1.0509	0.939543	0.96604	1.02556	1.2967	1.05539	1.12521
1	Fgf15+/+	0.978915	0.978356	1.01282	1.03741	0.966614	0.89052	1.06879	0.994081	0.981489	1.03207
1	Fgf15+/+	0.932475	0.970438	0.891239	1.08057	1.18342	0.864909	1.10956	0.97656	0.930857	0.869201
1	Fgf15+/+	0.864882	0.892032	0.886272	0.94561	0.963938	0.70237	1.04529	0.892167	1.01292	0.97446
1	Fgf15+/+	0.8941	0.967373	0.99831	1.00861	1.04247	0.850305	1.1304	1.0057	1.066	0.979873
2	Fgf15-/-	1.18311	1.11647	1.4342	1.27609	1.10649	1.53763	0.965691	1.36087	1.58214	1.57653
2	Fgf15-/-	1.03137	0.958684	0.970977	1.06014	1.07723	1.07635	0.89275	1.41078	1.56691	1.4085
2	Fgf15-/-	1.06441	1.10755	1.14064	1.05095	1.03545	1.04819	0.925053	1.47982	1.86805	1.41713
2	Fgf15-/-	0.89027	0.82242	0.850021	0.896526	0.881391	0.966374	0.738732	1.33962	1.23614	1.22843
2	Fgf15-/-	0.894873	0.92661	0.958416	0.864967	0.942227	0.900168	0.826102	1.27756	1.52178	1.25141
2	Fgf15-/-	0.924904	0.782225	0.940922	0.947604	1.00319	1.05182	0.760506	1.46603	1.29072	1.13722
2	Fgf15-/-	0.931899	0.806595	0.798209	0.826613	0.941274	0.862106	0.807874	1.49734	1.16871	1.13804
2	Fgf15-/-	1.06431	0.92742	0.968308	0.882751	1.00448	0.969741	0.924097	1.49791	1.525	1.2912
2	Fgf15-/-	0.809032	0.710951	0.924348	0.829517	1.15554	0.823252	1.02118	1.35523	1.47103	1.34644
2	Fgf15-/-	0.982707	0.755893	0.981667	0.800504	1.08461	0.964916	1.03919	1.56553	1.53909	1.58373
2	Fgf15-/-	1.08724	0.838254	1.47223	1.17865	1.25532	1.3972	1.01444	1.27199	1.73102	1.37188
2	Fgf15-/-	1.09422	0.879619	1.49321	1.15698	1.02658	1.40004	0.91673	1.12511	1.42945	1.18323
2	Fgf15-/-	1.13683	0.841874	1.47622	1.20268	0.975797	1.36777	0.959628	1.39771	1.49976	1.35527
2	Fgf15-/-	0.804405	0.686097	0.963983	0.960264		0.80934		1.5526
2	Fgf15-/-	0.769963	0.676276	1.08741	1.00081		0.961318		1.30698
	P=	0.715	0.00434	0.621	1	0.35	0.354	0.0145	1.73e-06	9.97e-08	9.97e-08

## Sheet: Fig.5E
Fig. 5E
Group	Tissue	Genotype	Dusp4	Dusp6
1	Embryo	Fgf15+/+	1.05262	1.11354
1	Embryo	Fgf15+/+	0.982888	1.1154
1	Embryo	Fgf15+/+	0.9568	1.07381
1	Embryo	Fgf15+/+	1.05843	0.99003
1	Embryo	Fgf15+/+	1.00809	1.06952
1	Embryo	Fgf15+/+	1.07608	1.01616
1	Embryo	Fgf15+/+	0.966084	1.02766
1	Embryo	Fgf15+/+	0.96364	0.908558
1	Embryo	Fgf15+/+	1.0594	0.926539
1	Embryo	Fgf15+/+	0.958952	0.994477
1	Embryo	Fgf15+/+	0.955564	0.883038
1	Embryo	Fgf15+/+	1.02141	0.94605
1	Embryo	Fgf15+/+	1.0568	0.948829
1	Embryo	Fgf15+/+	0.883241	0.986387
2	Embryo	Fgf15-/-	1.24383	1.26078
2	Embryo	Fgf15-/-	1.30055	1.25285
2	Embryo	Fgf15-/-	1.03819	1.06589
2	Embryo	Fgf15-/-	1.13402	1.11158
2	Embryo	Fgf15-/-	1.08793	1.04949
2	Embryo	Fgf15-/-	1.15597	1.09386
2	Embryo	Fgf15-/-	1.07729	1.09856
2	Embryo	Fgf15-/-	1.00582	1.03118
2	Embryo	Fgf15-/-	1.09143	1.03896
2	Embryo	Fgf15-/-	1.06869	1.14607
3	Yolk sac	Fgf15+/+	0.609363	0.805674
3	Yolk sac	Fgf15+/+	0.604701	0.895444
3	Yolk sac	Fgf15+/+	0.543091	0.789678
3	Yolk sac	Fgf15+/+	0.598374	0.867439
3	Yolk sac	Fgf15+/+	0.575955	0.806205
3	Yolk sac	Fgf15+/+	0.651861	0.807877
3	Yolk sac	Fgf15+/+	0.500808	0.770938
3	Yolk sac	Fgf15+/+	0.571401	0.69187
3	Yolk sac	Fgf15+/+	0.617597	0.7102
3	Yolk sac	Fgf15+/+	0.657859	0.781145
3	Yolk sac	Fgf15+/+	0.545335	0.657182
3	Yolk sac	Fgf15+/+	0.66148	0.780524
3	Yolk sac	Fgf15+/+	0.602881	0.792331
3	Yolk sac	Fgf15+/+	0.626908	0.828285
4	Yolk sac	Fgf15-/-	0.184151	0.357851
4	Yolk sac	Fgf15-/-	0.140707	0.311518
4	Yolk sac	Fgf15-/-	0.10096	0.222494
4	Yolk sac	Fgf15-/-	0.129929	0.296063
4	Yolk sac	Fgf15-/-	0.106285	0.215475
4	Yolk sac	Fgf15-/-	0.115663	0.279277
4	Yolk sac	Fgf15-/-	0.140296	0.309515
4	Yolk sac	Fgf15-/-	0.147234	0.276567
4	Yolk sac	Fgf15-/-	0.137356	0.237536
4	Yolk sac	Fgf15-/-	0.122453	0.233397
	1 vs 2	P=	0.0022	0.02304
	1 vs 3	P=	3e-07	5.52e-05
	3 vs 4	P=	6.1e-06	0.00028
