# Supplementary material for: Feto-maternal cholesterol transport regulated by β-Klotho–FGF15 axis is essential for fetal growth
Source: Life Sci Alliance. 2023 Aug 4;6(10):e202301916. doi: 10.26508/lsa.202301916 (PMC10403640; doi:10.26508/lsa.202301916)
Supplement: Supplementary file 15 [file LSA-2023-01916_TableS4.xlsx]

## Sheet: Sheet2
	Table S4. List of TaqMan probes
	Gene name (symbol)	Assay ID
	Apob	Mm01545156_m1
	Cyp7a1	Mm00484150_m1
	Cyp7b1	Mm00484157_m1
	Dusp4	Mm00723761_m1
	Dusp6	Mm00518185_m1
	Fasn	Mm00662319_m1
	Fgf15	Mm00433278_m1
	Fgfr1	Mm00438930_m1
	Fgfr2	Mm01269930_m1
	Fgfr3	Mm00433294_m1
	Fgfr4	Mm01341852_m1
	Hmgcr	Mm01282499_m1
	Hmgcs1	Mm01304569_m1
	Klb	Mm00473122_m1
	Ldlr	Mm01177349_m1
	Lipa	Mm00498820_m1
	Lipc	Mm01171487_m1
	Lpl	Mm00434764_m1
	Mttp	Mm00435015_m1
	Scarb1	Mm00450234_m1
